# Supplementary material for: Effect of long-term caloric restriction on DNA methylation measures of biological aging in healthy adults from the CALERIE trial
Source: Nat Aging. 2023 Feb 9;3(3):248–57. doi: 10.1038/s43587-022-00357-y (PMC10148951; doi:10.1038/s43587-022-00357-y)
Supplement: Supplementary file 3 — Clock values, CR treatment group and follow-up data used for Supplementary Fig. 3a. [file 43587_2022_357_MOESM3_ESM.csv]

CR	fu	dnamage_br	dnamagehannum_br	dnamphenoage_br	dnamageskinblood_br	dnamgrimage_br	pace_br	pchorvath1_br	pcskinblood_br	pchannum_br	pcphenoage_br	pcgrimage_br
CR	Baseline	43.519844	46.07642	34.320553	46.918255	46.786663	1.042381	48.217312	45.891396	54.502289	44.769459	52.231255
CR	12mo	42.866993	47.924248	34.914928	46.293995	47.020504	0.97579712	50.374065	47.51165	57.305901	48.436352	53.174282
CR	24mo	46.058109	50.035526	34.121426	47.313263	48.009609	0.999268	50.529976	48.376015	57.520451	46.572407	53.260658
AL	Baseline	38.044689	46.323948	35.844707	44.652603	45.646484	1.0371737	49.781616	46.550674	54.08609	43.461319	54.233868
AL	12mo	37.47649	44.884243	35.451412	44.788914	45.231754	1.0328791	49.634903	46.180088	53.961918	45.094856	55.558666
AL	24mo	36.425056	44.843334	36.686783	43.374004	45.53978	1.069821	50.189327	47.277451	54.522503	46.388947	56.469982
CR	Baseline	38.27467	45.246124	36.66888	39.882141	43.418926	0.93746114	50.446507	47.954041	52.916515	44.720043	51.946774
CR	12mo	39.805172	47.767502	40.591606	43.156605	44.203377	0.92569405	51.975555	49.584621	54.680687	48.066208	54.092628
CR	24mo	41.580227	46.696041	38.967728	44.375122	44.258244	0.95819014	52.601383	49.182056	54.540977	46.932552	53.700108
CR	Baseline	38.876446	49.257938	37.403736	43.139847	43.618671	0.92742729	48.90889	46.328426	53.225189	44.627853	52.75502
CR	12mo	38.248764	46.539761	36.623417	43.361423	45.075092	0.89305454	49.041061	45.705761	52.767605	44.031166	52.98753
CR	24mo	35.648106	47.660072	34.828018	45.039303	46.167313	0.90946013	49.798149	47.521103	54.280109	46.123615	54.174866
CR	Baseline	24.910645	32.404396	15.188423	27.54995	32.038158	0.89160156	35.953239	35.172531	39.498177	30.421253	42.16296
CR	12mo	23.166668	28.93844	11.074663	27.853619	32.829784	0.87919813	35.754364	34.501751	38.389416	27.270643	41.461781
CR	24mo	25.704638	33.600861	14.016051	28.186787	34.375027	0.8647207	37.492275	36.564823	40.992813	30.157034	42.88448
CR	Baseline	22.647299	29.381327	6.8148818	26.0632	29.356779	0.8644433	37.118969	34.852577	39.345818	22.127787	39.296295
CR	12mo	24.98674	29.735062	5.1513457	29.92724	29.189886	0.80136216	37.824871	34.925922	39.35273	22.245699	39.029373
CR	24mo	28.207144	32.032551	13.093328	31.232109	31.383371	0.81293446	38.999802	37.066223	41.61982	24.488113	40.787319
CR	Baseline	43.000343	50.667431	40.997261	47.938618	48.411366	0.89221472	55.539078	54.240479	59.568031	47.825027	55.84605
CR	12mo	45.624489	52.396988	35.585197	51.454121	47.862225	0.87739778	58.448616	56.711231	62.830002	50.883984	57.703804
CR	24mo	43.892345	52.527725	40.221497	51.324364	49.782784	0.90769422	58.818691	56.811295	63.316059	51.222141	57.870213
CR	Baseline	30.685709	41.614124	22.771238	39.53669	38.137138	0.96345276	41.427299	35.74538	45.981186	32.52103	42.998249
CR	12mo	34.351318	41.408775	24.580318	41.59536	38.201488	0.90203112	42.111916	35.406448	45.860321	30.677935	43.01664
CR	24mo	34.743164	45.172939	31.528837	41.489033	43.474964	1.0218796	45.598545	40.438374	51.584469	41.930153	47.310894
CR	Baseline	35.474857	45.304546	27.619793	38.573551	44.0495	1.004308	46.9151	43.256584	53.723331	42.823795	49.204624
CR	12mo	36.728989	45.05167	26.285604	39.78717	44.81086	1.0259368	47.805397	44.633957	53.429874	40.624695	48.65155
CR	24mo	37.717392	43.466011	30.438963	40.702778	44.654823	1.0053324	46.22356	42.445156	52.585548	39.625759	48.92284
CR	Baseline	35.515343	44.643551	37.489059	42.680981	50.962852	1.1005149	49.165585	46.655514	54.805756	48.401081	59.013905
CR	12mo	38.70866	47.126957	35.650349	45.011627	49.952221	1.1003783	51.869911	50.379635	58.940922	51.356403	59.634235
AL	Baseline	35.952583	41.769978	29.34367	41.766376	44.907848	1.0568964	49.261047	48.762001	53.273785	47.18877	49.100132
AL	12mo	39.044834	46.329529	33.507504	43.764259	43.670628	1.0850441	50.569454	50.411846	53.605492	47.23447	48.814896
AL	24mo	34.627277	44.799	35.924397	42.187531	44.436012	1.1280754	51.250168	51.078869	54.490128	48.712555	50.09079
AL	Baseline	46.198627	49.633381	32.947361	47.117321	51.689552	1.0570449	53.267849	49.593197	59.201038	47.961597	54.755676
AL	12mo	46.872082	51.464802	38.430511	48.840557	54.269333	1.0276123	53.98061	50.132904	59.97295	48.442947	56.144287
AL	24mo	50.357624	51.414078	35.484398	48.968174	51.99588	0.98237556	55.978741	52.102245	62.192928	50.4053	55.814873
CR	Baseline	41.154446	51.374111	35.235428	50.531357	49.355648	0.95537418	55.361542	54.255993	59.591114	47.646378	59.170242
CR	12mo	44.607876	51.955074	34.361752	49.562428	48.040749	0.94331723	56.210693	54.721931	60.506809	49.129833	59.876015
CR	24mo	38.347378	52.150948	34.153252	51.028683	48.896797	0.9421314	56.445625	54.281681	59.85276	46.568451	58.566242
CR	Baseline	29.517385	37.009758	22.78236	32.423992	40.75618	0.96556497	36.693993	35.990322	44.967152	33.488533	46.570698
CR	12mo	31.876801	39.085655	24.981533	33.577515	42.270359	0.93719155	38.42609	38.24873	48.088886	37.5336	48.505871
CR	24mo	34.767029	38.640751	26.955673	34.480812	43.418278	0.95324904	39.637177	39.937531	49.788315	41.359501	50.120689
CR	Baseline	32.331516	38.99057	24.028322	36.680637	38.130787	0.85751092	45.762028	43.298214	48.579849	40.504921	48.232342
CR	12mo	38.308147	38.021149	24.891163	36.832161	40.802677	0.86849844	46.62912	42.507874	48.267639	42.603039	50.285435
CR	24mo	35.654404	38.90461	28.757977	38.25264	38.942451	0.83300489	47.173798	45.131702	50.118153	42.878666	50.547089
AL	Baseline	41.002426	45.488159	40.462982	45.169201	50.727764	0.97219247	54.621433	52.332325	59.8591	47.715595	57.194542
AL	12mo	42.678017	46.588005	45.481102	47.649891	49.209717	0.95037931	55.950665	53.278065	61.367966	50.748356	58.244057
AL	24mo	46.166641	48.682281	42.548752	46.771919	50.700554	0.9620223	55.741405	51.576168	60.134647	51.171059	59.533298
CR	Baseline	36.925285	43.160305	26.517572	45.286182	44.661015	0.89409131	49.86636	47.497238	50.782551	34.276901	53.783974
CR	12mo	34.607754	44.200298	26.698235	44.809284	46.189964	0.8977865	50.436489	47.775639	51.659142	35.716682	55.034481
CR	24mo	37.916122	46.454327	26.938658	46.467873	45.629742	0.81848568	51.069305	48.35891	52.279621	35.933578	55.14526
CR	Baseline	35.156116	47.288067	29.145716	42.088665	41.618641	0.91776472	46.844612	45.149319	52.021343	37.678295	48.51722
CR	12mo	37.7789	48.260746	33.672874	42.340103	42.259205	0.90678644	47.299931	46.147923	53.40773	41.545006	50.423973
CR	24mo	35.446709	49.318279	32.051685	44.541901	42.447128	0.88588774	46.744797	45.997242	53.132362	41.318874	51.019527
AL	Baseline	38.78875	41.544308	31.353115	49.307224	43.806664	0.81839794	53.09383	51.097843	53.982723	39.313522	52.447243
AL	12mo	38.20232	41.471809	32.699692	48.668259	46.760983	0.898785	52.779106	51.230137	54.369873	42.570286	53.94899
AL	24mo	41.231487	47.207668	36.58741	50.380051	46.4408	0.8197006	55.861515	54.243637	58.052288	44.961479	55.004513
AL	Baseline	34.576981	43.555176	19.499535	42.369614	43.722488	0.92835027	42.753464	37.064919	48.103504	35.654358	49.291397
AL	12mo	35.914139	44.010597	15.954871	45.741104	43.897034	0.86176604	43.047024	37.310783	48.302876	35.011505	49.219475
AL	24mo	39.446865	44.464134	17.686653	46.223152	46.320431	0.8892647	44.735794	38.006504	49.489002	34.958614	49.702343
CR	Baseline	19.092594	32.162167	12.167839	26.522432	35.898148	0.92097479	36.618626	37.458752	41.283077	26.611843	42.983547
CR	12mo	25.939796	33.656582	20.615236	29.118748	36.800545	0.96862578	38.008404	37.825081	42.604858	28.351835	43.703465
CR	24mo	24.105438	32.953682	15.601894	30.366655	36.170837	0.8934502	38.68082	39.163391	43.372902	28.857224	44.054905
CR	Baseline	21.431337	40.650612	30.241859	34.135082	40.962418	1.1559952	41.165958	40.415352	48.605331	38.842125	49.049477
CR	12mo	22.975374	39.34499	24.737734	35.18663	40.151134	0.9602744	41.686501	40.409065	49.138222	35.282524	47.749691
CR	Baseline	42.799294	49.698711	28.102467	50.046394	47.427048	0.83196253	51.247265	44.83968	56.261326	42.078003	51.557808
CR	12mo	44.013374	50.155098	27.591198	50.235237	46.848343	0.86981809	51.924046	46.848705	57.390106	40.210659	50.060715
CR	24mo	43.518356	47.15411	28.253246	49.588642	47.313553	0.82722479	53.026733	47.726528	58.144264	42.500614	51.568142
AL	Baseline	35.30888	43.721447	32.87011	40.712883	43.778748	1.0128374	50.503735	49.1203	54.045261	46.013515	51.276943
AL	12mo	35.567909	46.376011	28.965305	44.238983	45.20705	0.99509293	49.642551	48.412914	53.460083	44.213184	50.897591
AL	24mo	38.210697	45.768467	32.111698	44.650269	46.235104	0.98109341	51.090279	49.669743	55.328461	47.477127	52.599422
AL	Baseline	40.931549	41.104824	28.464334	43.033333	42.368874	0.86865294	46.855644	44.223358	50.217819	39.799122	51.180035
AL	12mo	42.775299	40.754272	31.434549	44.126621	43.516354	0.91342425	48.113075	45.744209	51.646492	41.031811	52.042427
AL	24mo	46.56443	44.267147	38.520641	46.480305	44.274757	0.91837311	48.741444	46.953537	53.129513	43.71703	54.09901
CR	Baseline	36.655216	47.434525	32.368458	45.153465	44.716366	1.0116616	43.081924	42.450577	50.76421	49.958298	55.572937
CR	12mo	38.171818	50.714302	39.742596	48.829548	47.864662	0.95382297	46.124981	45.225178	54.007713	52.693523	56.634815
CR	24mo	39.046459	51.128601	29.887701	48.162201	48.646927	0.99176717	44.731079	43.947132	51.579079	51.091934	56.716846
CR	Baseline	50.729824	53.060806	40.087387	50.138039	49.334194	0.99140573	60.726444	57.261318	64.346153	48.90242	53.96962
CR	12mo	51.06308	51.865627	42.730015	50.47493	50.52803	1.0359479	61.839268	58.495647	66.133759	53.089962	55.932007
CR	24mo	50.474674	55.202168	45.63599	52.319424	51.026936	1.0768154	62.226612	59.379917	66.339882	53.041161	56.357719
CR	Baseline	45.143177	51.360706	37.67046	51.264301	48.593128	0.99286896	56.389286	53.482815	62.023422	50.101768	54.932896
CR	12mo	46.783485	52.624767	40.339802	51.337372	49.480549	0.94549227	57.33028	54.651939	62.633892	50.910583	55.913475
CR	24mo	47.056068	52.186764	41.289005	52.548351	50.519306	0.92643881	59.423988	56.500179	65.049095	53.98885	57.173939
CR	Baseline	37.285618	45.622826	40.557411	44.923889	43.705669	0.91005898	51.202297	52.019089	55.206776	46.311531	53.020107
CR	12mo	38.098133	44.378765	34.53688	45.731495	45.685215	0.84065223	51.691875	52.287266	55.573242	44.726692	53.233974
CR	24mo	38.855373	46.927017	34.292198	46.957161	45.436588	0.85319865	51.735027	51.962269	55.633572	45.583721	53.726643
CR	Baseline	28.317953	35.471012	20.679665	33.295879	36.741901	0.94061345	37.890091	36.743801	42.833954	30.993101	45.23003
CR	12mo	24.803045	39.061638	19.205309	34.142181	36.669521	0.9041937	39.101437	36.794285	43.663589	29.878414	45.380775
CR	24mo	26.581642	37.276569	20.927399	34.477341	38.898048	0.96750379	39.782253	38.657402	44.400162	32.244633	47.069244
CR	Baseline	24.077488	36.211136	28.240658	33.86974	41.910828	1.0114188	43.604794	41.231602	47.894585	39.862957	48.273464
CR	12mo	28.845852	38.045723	26.276697	34.346466	41.648827	1.0251759	44.718651	42.249752	49.308537	41.945705	48.953686
CR	24mo	31.987724	38.519058	30.76079	34.672489	44.124084	1.0455971	45.432758	43.138824	49.450069	42.465908	49.618626
CR	Baseline	17.349688	27.78351	5.1342235	18.760384	28.045897	0.86168236	28.738255	27.22377	33.309544	14.619078	36.25703
CR	12mo	16.995848	28.221689	9.9248734	21.520576	30.11194	0.96493804	30.302134	30.081841	35.538799	18.904766	38.480946
CR	24mo	19.72538	26.714006	9.8490143	19.215433	30.705894	1.0003347	32.170776	31.801683	37.781097	22.274723	40.567524
AL	Baseline	31.325785	37.753078	17.694252	31.560963	37.736656	0.94145644	45.813499	45.178852	50.406578	37.361847	42.53587
AL	12mo	30.489319	37.176125	19.090635	33.336456	36.833057	0.9407537	47.465706	46.916862	52.157665	41.123333	44.613071
AL	24mo	29.560705	41.310303	19.569202	35.56588	39.123268	0.95440727	49.154469	48.223179	53.906597	43.954597	45.715931
CR	Baseline	41.817665	45.274914	27.454086	42.587116	46.690956	0.98988205	55.111816	52.156593	56.021534	42.57206	48.353046
CR	12mo	45.001663	46.926537	28.624195	42.417667	45.413208	0.94832444	55.847214	52.563042	56.624203	42.26527	48.622967
CR	24mo	45.264118	46.8288	32.320824	44.939377	48.968719	0.9549042	56.746918	53.707993	57.670399	44.195885	49.687649
AL	Baseline	36.686234	45.136925	29.273958	42.904976	50.209328	0.90076786	47.342922	44.623348	52.602573	47.535389	53.72897
AL	12mo	41.823799	42.789864	32.383808	43.90802	48.491352	0.93782139	47.15657	44.238506	52.94968	47.294502	53.715298
AL	24mo	39.118732	45.645027	26.929264	44.512115	50.168812	0.95129752	47.317364	43.694439	52.346703	45.316971	53.995766
CR	Baseline	34.741879	43.254505	31.386581	43.387539	43.661438	0.87859613	46.45837	44.900326	50.293247	40.875179	50.313919
CR	12mo	36.849056	46.306076	32.221275	45.455105	45.014282	0.86080796	48.086391	45.306618	51.287727	40.714466	50.933357
CR	24mo	40.133984	45.884369	33.072594	46.738052	45.191967	0.83298451	47.33482	45.180264	51.391251	42.688091	52.434086
CR	Baseline	42.561356	51.138653	29.324451	41.442036	44.732079	0.86684269	52.470245	52.614517	58.631481	44.520618	48.290195
CR	12mo	43.46064	52.695259	32.485439	43.864925	43.649246	0.88507062	52.600769	52.184078	58.938118	46.112885	49.998577
CR	24mo	45.535213	53.688995	33.583454	44.007172	44.997555	0.86056888	54.102219	53.805233	60.800438	47.426517	50.168602
CR	Baseline	40.787457	47.002121	34.043427	49.703888	44.506233	0.98783362	52.311035	52.696064	59.116184	49.427563	55.031677
CR	12mo	43.868008	49.608429	37.588982	47.542835	46.612679	1.0539491	54.22821	54.812054	61.529285	54.581978	57.120369
CR	24mo	43.392437	49.81287	40.752621	49.073017	47.674614	0.95661002	55.921562	56.033009	62.930622	55.884636	58.03828
CR	Baseline	43.492859	48.443073	41.863735	47.874168	53.755985	0.85806525	54.157497	53.23621	62.43642	56.903854	59.160675
CR	12mo	42.981274	49.131672	44.14883	49.024296	52.300137	0.82448524	55.161137	52.862816	61.903954	56.563976	59.219864
CR	24mo	47.335468	52.617653	41.691788	50.998848	53.206871	0.81337869	55.554783	54.365387	63.723461	57.123093	59.725769
CR	Baseline	36.454887	43.361343	26.932819	40.200413	48.662235	0.94526339	49.093197	48.529041	54.660957	44.442829	54.577885
CR	12mo	36.030136	43.112556	28.447393	39.863754	46.980591	0.88423717	48.334019	47.788239	53.671616	41.732807	53.6143
CR	24mo	36.785156	44.253494	30.000511	41.129799	48.548042	0.94302738	50.34446	49.086964	55.482876	45.831463	55.785294
CR	Baseline	31.616653	35.185516	26.428085	33.449379	40.750225	1.0613056	47.726898	45.79475	51.523365	40.613743	48.154102
CR	12mo	32.808132	38.106113	28.896097	35.669567	40.789639	1.0218033	48.843609	46.383553	53.013977	40.068699	47.76614
CR	24mo	34.530758	38.126251	28.172871	35.278305	42.290424	1.0050991	49.494858	46.303162	53.896992	42.989716	49.035275
AL	Baseline	33.672588	46.902802	28.01803	43.191376	44.479523	0.97602934	48.388878	45.460705	54.791397	39.220291	52.056053
AL	12mo	36.963856	50.552971	37.003204	42.723797	46.43681	1.0124687	51.644691	48.319115	58.530247	44.64439	54.457073
AL	24mo	38.294682	49.469231	37.087452	43.826416	46.564472	0.97951663	50.664989	47.974083	57.955345	42.359604	54.670971
CR	Baseline	35.791779	46.503147	35.008755	40.452824	45.630379	0.96705419	50.175201	49.826797	54.226788	44.104805	53.318413
CR	12mo	36.086838	46.391273	33.928814	40.382393	46.413761	1.0014118	50.741077	50.835178	55.148453	45.468826	54.813122
CR	24mo	40.03479	46.184399	33.464775	43.279415	45.654594	0.98763335	50.189632	50.021233	54.021469	43.036621	53.91259
AL	Baseline	48.898842	53.031082	41.674553	49.837345	52.675823	1.1374073	56.481518	55.12006	61.019402	59.386433	60.340126
AL	12mo	47.577801	53.243313	37.467075	54.674728	52.778355	1.0649282	54.434368	51.973885	58.058716	51.64101	57.829971
AL	24mo	47.332096	55.615753	36.47942	54.684372	52.871181	1.1211247	56.420403	54.460854	60.435436	54.3881	59.561523
CR	Baseline	24.44639	30.692614	15.553422	31.9501	38.100578	1.0327821	29.74876	30.828604	36.532227	27.938444	44.270084
CR	12mo	25.999311	32.668648	17.29599	31.331127	40.402031	1.0637436	31.457531	32.302921	38.895321	29.550676	44.95895
CR	24mo	25.953012	34.370029	14.030206	33.321598	38.649738	1.0052595	31.926767	32.301277	39.5877	30.304525	45.388756
CR	Baseline	40.526516	44.650932	30.552744	45.84478	48.262054	0.97347033	49.541805	47.384464	54.312298	44.283638	51.888275
CR	12mo	38.296047	41.132912	37.83226	46.696033	49.9762	0.97346842	47.198025	46.623451	52.922962	44.330132	52.374485
CR	24mo	38.139149	46.241783	33.899841	46.74659	49.835114	1.0540121	50.600677	49.721199	55.248753	46.930996	54.423325
AL	Baseline	26.854862	32.670807	8.0458717	26.441133	35.334	0.90202731	39.93996	37.717358	42.732006	25.381285	36.935955
AL	12mo	28.627695	32.642254	17.175943	27.315142	36.501293	0.95121098	40.533413	37.989872	43.34866	27.298817	38.841988
AL	24mo	27.654661	34.967693	12.760098	29.214241	37.985497	0.94468993	41.770016	39.642776	45.651939	29.006016	39.372406
AL	Baseline	27.566568	36.088531	21.393194	28.818829	40.876038	0.94334137	42.311153	38.396927	47.746376	36.558979	44.944679
AL	12mo	28.89365	36.050213	23.492043	31.448111	41.300205	0.89758503	43.616856	39.861065	49.981815	41.760101	47.945377
AL	24mo	32.945652	38.247463	22.537615	33.058098	41.805	0.89342213	44.272373	40.120789	49.431026	37.605637	45.818401
CR	Baseline	37.896	45.468758	34.11348	43.910686	47.223698	0.97281301	51.610958	50.470734	56.098469	47.843063	55.531082
CR	12mo	34.131855	46.042229	36.197563	42.181217	47.658035	0.99732947	52.777077	50.983341	57.179855	49.160652	56.066235
CR	24mo	38.990166	49.811848	35.926727	45.687008	50.754753	0.91932476	54.215794	52.607445	58.935413	50.420872	56.892723
CR	Baseline	34.223331	40.212688	24.975315	39.29985	45.09853	0.85687357	48.163204	44.931385	50.581532	37.109753	47.734421
CR	12mo	38.221428	44.265587	29.720966	39.122665	47.449238	0.87345821	49.954086	45.841282	53.218983	39.479446	49.18222
CR	Baseline	30.972397	41.061756	31.328178	37.65519	44.546745	0.95980257	47.584793	47.462315	50.648102	39.000851	52.103127
CR	12mo	33.200306	37.560513	28.109455	40.480236	42.969646	0.9124465	45.704197	45.336098	47.576019	33.806572	50.579521
CR	24mo	33.479816	40.539066	31.481623	40.835533	43.374493	0.96088356	50.104877	49.219215	53.077232	39.794926	53.533863
CR	Baseline	50.141602	46.768105	34.669186	51.21376	50.032936	0.87755483	54.647785	47.794231	59.698154	49.871017	55.837189
CR	12mo	53.107983	51.893772	38.217392	52.78257	50.767086	0.91040671	56.607323	50.676682	62.066097	52.464645	57.059662
CR	24mo	51.208729	51.354717	38.376911	51.058014	51.863602	0.95458525	55.750584	50.347786	61.804871	52.937168	58.02261
CR	Baseline	27.510633	31.695156	15.019712	28.240574	31.038651	0.86173284	34.303078	34.693455	39.391335	23.173086	37.402245
CR	12mo	27.724901	33.689953	20.901407	27.341972	32.977432	0.9635269	38.304214	38.258301	44.50264	31.983414	40.704258
CR	24mo	30.670353	35.088036	19.186481	29.770639	33.08625	0.86603177	38.385498	39.020515	42.949326	29.292095	40.891186
CR	Baseline	31.628164	40.084709	24.616276	33.62685	40.275734	1.1814803	41.646397	40.863159	45.973251	38.540726	44.216908
CR	12mo	33.208988	38.717705	25.40201	34.472134	39.513203	1.1810622	41.847313	41.000774	45.480114	38.917648	44.381992
CR	24mo	34.162628	40.735729	24.803322	38.992252	40.914318	1.1649826	43.13369	41.536514	47.200962	37.89975	44.712139
AL	Baseline	50.664715	50.226871	40.762081	49.05368	50.385292	0.93869489	56.415413	54.695076	60.832333	52.694454	56.752106
AL	12mo	49.92429	50.466217	35.435715	50.238445	50.511547	0.95554119	56.245827	54.235752	60.741901	53.08416	57.288872
AL	24mo	50.575615	53.88678	42.496754	54.386219	52.150246	0.95079607	59.019382	57.349155	63.605648	57.283199	59.793884
CR	Baseline	19.629986	29.410793	5.0941386	25.611607	32.10376	1.0008514	26.939301	25.166874	32.895348	25.264946	39.251148
CR	12mo	25.048056	27.274685	13.188709	25.256073	33.133446	1.0266775	26.888346	25.06065	33.62278	28.91017	40.899952
CR	24mo	22.316053	31.445316	9.0789394	27.101171	35.18486	0.91837889	28.46653	25.7938	33.794018	24.623653	39.410301
CR	Baseline	36.965862	40.773232	44.060852	43.858849	44.883228	1.0453998	53.941162	53.183571	56.672131	48.238144	55.991272
CR	12mo	40.892761	42.244968	47.512604	41.79002	46.378235	0.99332249	55.015736	54.354332	58.888771	50.669361	57.617554
CR	24mo	40.098747	42.924034	44.181187	45.387981	45.493801	1.051632	55.599274	54.283707	58.724422	50.177158	56.89658
AL	Baseline	25.214788	32.5084	18.551039	26.318167	37.357517	0.98345518	35.372654	30.745911	40.718987	25.061068	39.775425
AL	12mo	23.589886	32.030972	13.954043	28.476942	38.178452	0.99782288	36.095932	30.946753	41.023262	24.73554	39.909882
AL	24mo	27.707981	34.410839	18.453434	29.377258	38.224884	0.99309033	37.50946	32.94722	43.3335	28.495104	41.354897
AL	Baseline	30.900438	41.700867	25.042406	38.214119	41.700558	0.89788336	45.814548	44.467693	52.561981	34.475277	48.063179
AL	12mo	32.818913	40.73315	27.057932	38.539501	42.648235	0.92070562	44.991779	43.559059	51.97662	35.014206	48.627571
AL	24mo	33.203896	44.910755	24.03191	41.797695	43.935421	0.92967695	46.004013	44.24157	51.961281	31.961098	46.833595
AL	Baseline	26.493584	31.222397	20.778063	24.869925	33.985287	0.90304267	39.589279	36.170677	42.974297	34.469769	43.131618
AL	12mo	25.85593	31.390221	23.312611	25.29315	37.291473	1.062394	42.81205	41.602032	46.626728	40.297829	44.847336
AL	24mo	28.644148	36.450611	18.191595	31.177391	35.014362	0.94394237	42.742332	39.794014	46.304592	34.25663	42.532585
AL	Baseline	38.99876	46.055992	32.435734	48.560066	43.995182	0.86620778	53.925301	50.858749	55.556534	44.614494	50.441578
AL	12mo	44.924503	47.958897	36.032795	47.808056	45.51239	0.92079103	55.161888	51.332745	56.290352	45.650776	51.538292
AL	24mo	46.285175	47.703007	31.644814	50.564472	44.032024	0.89424145	55.666622	51.563259	56.725121	45.363564	51.63419
CR	Baseline	45.263367	50.506458	44.057461	50.730846	51.354801	1.017454	56.529678	51.323475	62.800549	52.756222	58.980297
CR	12mo	47.203236	50.585999	43.905914	49.670959	53.357136	1.1028138	55.751335	50.605965	62.026157	53.826252	60.780025
CR	24mo	45.913189	50.561558	43.518513	51.245422	55.077847	1.1435469	56.435303	50.851032	63.242561	55.074181	61.235962
CR	Baseline	39.184795	47.256161	37.504921	42.178558	46.181644	1.0678192	51.409557	48.525146	56.408951	48.105865	51.95013
CR	12mo	40.27354	46.227077	43.101994	42.711193	47.284027	1.1086015	53.362362	51.205967	58.734867	52.867054	53.900665
CR	24mo	38.760941	50.090866	38.955944	45.040749	47.333469	1.0007286	51.60553	49.729973	57.080135	47.932156	52.513203
AL	Baseline	48.20261	48.032421	32.530277	45.76482	51.705566	0.96524495	60.435295	54.04895	64.376778	50.561722	55.548393
AL	12mo	53.844055	50.559032	42.31419	49.324844	50.95462	0.95781517	60.702625	54.740368	64.562584	50.361271	55.942944
AL	24mo	53.506817	52.780109	42.103142	51.555931	51.09314	0.94430685	62.856384	56.516117	66.587326	53.362644	57.069592
AL	Baseline	35.00771	41.532795	28.865253	39.105759	42.031483	0.99205059	45.839096	43.72599	51.154541	40.121399	50.28738
AL	12mo	33.314308	41.169502	29.98325	40.061069	43.335964	0.9812879	46.289623	44.774025	51.709488	42.052368	51.998936
AL	24mo	35.69088	42.083023	25.442907	41.676319	43.400219	0.95538467	45.890308	44.165146	51.209534	40.293674	51.617565
AL	Baseline	21.03661	28.591537	14.494881	23.449955	32.379604	1.0296133	32.200352	28.827969	37.885582	27.028692	39.640606
AL	12mo	23.56237	29.13365	17.833984	21.637491	31.700943	1.0661311	34.291187	31.829889	40.788219	34.177258	42.513668
AL	24mo	25.251856	32.777672	14.357143	22.351629	33.199875	1.0302653	32.772896	29.306267	38.372585	28.328014	41.129303
CR	Baseline	38.775928	47.520138	25.783155	43.545921	44.041836	0.79054534	52.135197	52.353043	58.133873	42.253677	52.115894
CR	12mo	42.227913	48.770393	32.462154	45.761932	44.567585	0.77401876	53.065971	53.550625	58.70681	42.608036	52.323254
CR	24mo	43.913239	49.000961	33.574753	45.628551	45.769539	0.79707944	53.793518	53.554321	59.390106	43.997425	52.923695
AL	Baseline	30.357258	37.148327	23.953554	35.159206	38.221825	0.91443074	44.001534	39.32584	48.043472	37.366474	46.465286
AL	12mo	32.927536	39.807884	27.856234	36.151997	40.520264	0.91110271	45.842949	41.318485	49.848186	39.8363	47.526928
AL	24mo	27.790934	37.027847	24.433538	34.553497	39.836655	0.96641785	45.273346	41.192616	49.836346	40.174976	47.8661
CR	Baseline	39.163261	46.632557	35.692604	41.611698	47.035374	0.90081763	54.129082	51.854843	56.877739	45.574436	52.165222
CR	12mo	39.037014	45.209423	33.283638	41.497299	44.954861	0.82152241	52.2565	49.678089	54.527115	40.341793	50.487625
CR	24mo	42.860889	50.578594	39.274452	43.333561	48.333103	0.90171963	55.080551	52.999332	57.826641	45.379753	53.118099
CR	Baseline	31.413872	42.68079	30.528183	43.191772	47.720066	0.9919678	50.168346	46.859394	51.734024	42.208813	54.541332
CR	12mo	35.260262	42.972412	31.929237	44.107552	46.502651	0.99190378	50.99596	47.73859	52.547726	43.883808	56.055405
CR	24mo	37.820465	42.967381	29.71945	45.424023	48.022556	0.95564693	53.176636	50.153355	55.017773	46.659779	57.540482
AL	Baseline	51.277363	50.306366	29.997622	51.307468	51.547108	1.1191577	57.326038	53.424507	60.744473	51.408344	54.313206
AL	12mo	50.467567	47.409916	29.460747	52.115414	53.524773	1.1180531	55.498322	50.977074	58.66127	50.658676	55.024937
AL	24mo	51.120007	45.860058	32.932411	53.97644	52.72686	1.1013625	57.513302	53.112858	60.983559	53.509457	57.146957
AL	Baseline	47.293053	49.945553	44.684727	46.386894	50.874744	1.1040051	56.290661	55.475266	58.797409	50.435875	60.130844
AL	12mo	46.308228	49.718357	45.51144	47.749355	52.846512	1.0971324	56.770439	56.334854	59.975594	52.897892	61.572891
AL	24mo	49.178471	51.943382	43.736904	47.723141	54.054359	1.1063267	57.427315	56.796612	60.055252	53.877346	62.169437
AL	Baseline	21.212713	29.901567	16.641539	20.325542	31.960424	0.97856438	36.928856	35.238445	38.72855	24.905107	39.036777
AL	12mo	24.875238	27.37569	15.672358	24.456585	31.902502	0.90091753	37.019077	34.755993	38.385445	23.034546	38.852463
AL	24mo	25.252611	28.70043	12.286974	25.435871	32.345596	0.85387182	37.298813	34.739941	38.531761	23.495977	39.430439
CR	Baseline	41.566376	50.55545	44.290234	45.556507	49.288425	1.0358191	53.60968	52.914722	60.937607	60.46553	57.612862
CR	12mo	46.134949	51.201485	40.47551	49.186001	48.433872	1.0184265	57.258266	56.654495	64.212204	55.50568	55.668262
CR	24mo	46.126907	54.972099	41.874611	51.941895	48.594654	1.0670018	58.511555	58.349602	66.030243	57.91877	56.406487
AL	Baseline	26.490192	35.014275	21.25131	33.133057	36.401772	0.92435503	38.196728	39.933739	44.515255	31.855272	44.693378
AL	12mo	30.689732	34.169563	23.647903	32.668884	36.407131	0.91052121	38.689877	40.622337	44.992939	32.670067	45.575306
AL	24mo	30.072157	36.095795	26.364609	36.335602	39.189602	0.97008872	39.939308	41.421749	46.382629	33.947933	46.697468
CR	Baseline	27.953478	35.457954	13.201868	28.510189	36.050209	0.95110601	35.570961	33.161438	40.049564	28.528137	42.10408
CR	12mo	21.788958	35.491974	14.178214	30.62426	36.540306	0.96935397	34.929352	32.190102	39.558971	28.45837	42.693756
CR	24mo	27.368076	37.100231	18.675667	32.756294	36.17244	0.88007236	37.102066	34.699112	41.018337	29.077383	43.328472
AL	Baseline	33.178692	37.831409	25.746727	39.001957	41.614418	0.88065028	45.593185	42.020706	47.522522	34.900742	48.66679
AL	12mo
AL	24mo	35.531246	39.852283	30.191353	40.445839	40.662102	0.82646847	47.523857	44.235268	49.208591	36.281506	50.294403
CR	Baseline	20.411129	28.002247	9.3355904	24.689236	35.288345	0.89481807	35.610966	28.616179	37.091129	27.840269	40.256336
CR	12mo	22.15177	31.03297	10.636362	26.710497	36.437946	0.91291219	36.652367	29.82819	38.964893	32.597851	42.314293
CR	24mo	22.542942	28.105055	13.625205	27.541056	37.937553	0.88215059	36.089172	29.451176	37.60564	29.765467	41.597542
CR	Baseline	27.866173	34.293575	18.739067	33.386028	35.515308	0.89439136	41.015438	37.060951	44.656345	29.962959	41.220016
CR	12mo	28.980703	37.457726	18.41386	33.564999	35.205402	0.82100159	42.893875	38.899639	46.980412	32.020397	42.377552
CR	24mo	31.66324	39.005753	22.295948	35.007462	37.678455	0.85457683	43.327274	39.441639	47.606632	33.498962	43.095692
AL	Baseline	44.549351	50.732563	36.099091	49.774349	50.437733	0.98844057	56.460796	53.213295	62.437866	53.747551	58.043034
AL	12mo	45.363712	50.52013	37.142612	50.664951	52.968857	1.0225158	56.561592	52.584026	63.165794	56.902184	60.043514
AL	24mo	45.523357	51.471336	32.354088	51.408607	52.163509	0.99338901	56.571327	53.160275	62.595203	53.069485	58.981472
AL	Baseline	39.615002	46.827591	32.692322	45.563198	45.379238	0.82525623	52.568413	49.848686	57.760426	48.162369	54.074184
AL	12mo	43.658318	47.149738	39.178051	45.174873	47.288658	0.91432971	53.727703	50.522404	58.002541	48.845173	54.354546
AL	24mo	42.456615	48.606846	39.239815	47.489212	46.408691	0.86139697	53.370697	50.412388	57.933704	47.639664	54.034458
AL	Baseline	34.773335	42.149017	22.613968	36.784698	42.08213	0.93790644	44.521931	43.140648	49.646248	38.226646	49.731449
AL	12mo	36.325222	43.116257	28.106113	40.37693	43.104237	0.97109514	45.234154	43.322681	49.8564	39.582661	51.276512
AL	24mo	34.148159	45.082825	22.28583	36.658108	45.274437	0.97328281	46.046051	44.080189	51.555912	41.544121	51.85564
CR	Baseline	29.588869	36.108387	21.030668	31.781677	36.686459	0.9685815	40.691574	38.184677	42.942757	31.339325	47.141193
CR	12mo	29.793921	33.178844	18.718929	32.931656	38.597458	1.0118934	40.676216	38.196159	42.657627	31.211468	47.506973
CR	24mo	30.538681	34.138184	19.572784	32.925316	39.548168	0.96914083	42.345081	40.177586	44.341972	32.352634	48.48737
AL	Baseline	40.425983	45.437817	35.723194	47.22052	47.993629	1.0195392	52.03336	49.83062	56.542923	47.597099	58.912563
AL	12mo	42.661369	45.991199	35.303356	50.260342	49.90517	1.0404673	52.151951	49.816151	56.874596	47.09708	59.175976
AL	24mo	42.91555	49.214626	35.797512	50.874977	52.279537	1.0648831	52.294445	50.591698	57.194397	50.365963	60.16214
AL	Baseline	24.425695	32.144756	14.895893	29.623436	32.986774	0.80855095	32.947979	31.123095	36.216755	25.989901	42.797859
AL	12mo	22.854128	32.258709	15.690909	29.091181	34.412479	0.8413499	32.929981	30.58412	35.659508	23.725819	42.308342
AL	Baseline	30.029385	37.450294	18.201406	28.3465	37.350628	1.0629407	36.727272	35.495922	43.98024	31.609879	44.038734
AL	12mo	30.748316	37.665096	16.809685	29.677319	37.620731	1.0963622	37.293892	35.231319	44.898228	32.077751	44.263725
AL	24mo	29.915907	37.339752	18.485964	31.903753	38.273495	1.0202696	38.722878	37.320045	46.292645	34.045845	45.512341
CR	Baseline	42.544926	52.726952	33.215965	47.582203	46.637146	0.86942631	58.174942	56.524864	61.342045	50.634598	53.90411
CR	12mo	45.634487	50.641838	37.268429	45.362804	47.04425	0.82830536	59.219574	57.749275	62.319401	49.550812	53.843712
CR	24mo	43.077065	51.625004	32.596684	48.834488	48.377823	0.81793892	58.98922	57.561661	62.207684	51.049862	54.850906
CR	Baseline	34.157631	34.781372	21.298473	36.632648	38.008652	0.85207903	45.333454	41.951199	47.547138	32.382645	40.057644
CR	12mo	33.655937	36.835369	17.749355	33.136147	38.707176	0.83651572	46.347713	43.296177	48.367733	34.248688	41.587444
CR	24mo	38.264103	37.312725	24.541368	36.737717	38.13871	0.83846313	48.205196	45.614437	50.625782	36.850155	42.5802
CR	Baseline	31.163342	36.255226	27.372709	34.362755	39.069801	0.96921319	44.757042	44.159866	50.36974	39.758759	48.224911
CR	12mo	34.196682	37.896271	29.681541	33.791222	33.216816	0.95771319	46.487545	45.600105	51.662052	40.854614	49.148846
CR	24mo	35.764652	38.100048	34.678574	36.67841	41.860584	0.96502751	47.028202	46.352879	52.472755	43.338303	50.483135
CR	Baseline	32.048607	34.497459	21.159649	32.861851	36.61861	1.0393384	45.187344	42.028362	46.613297	35.436085	44.644138
CR	12mo	30.823612	32.776035	23.775412	33.529995	37.463322	0.9876079	45.546879	42.530163	46.290012	34.743923	45.035095
CR	Baseline	45.412025	47.905296	33.540005	47.856487	50.070839	0.97231722	51.017704	48.239323	56.365799	45.714611	56.54398
CR	12mo
CR	24mo	44.443546	53.38171	36.713249	50.157372	51.873573	0.97993857	52.647312	48.981735	57.753902	45.272213	56.760368
AL	Baseline	50.298042	51.517159	38.456558	53.713474	47.395069	1.0631806	57.017677	48.73719	59.106884	45.316216	51.799175
AL	12mo	48.057346	53.445606	35.991646	50.394363	48.282257	1.0444306	57.361145	49.242382	60.031071	47.422764	52.945045
AL	24mo	51.449902	53.318703	39.678551	53.82568	49.259899	1.0378337	58.802258	50.369431	62.030033	50.198429	54.005581
AL	Baseline	38.854496	39.312309	28.304552	38.845394	43.250828	0.96135443	46.966496	43.2416	50.395458	40.039593	49.772629
AL	12mo	35.200989	38.740791	22.499783	39.494934	45.469547	0.91729558	46.832188	43.135818	49.666386	38.465069	49.657932
AL	24mo	37.439278	42.456055	30.388903	41.092979	43.684425	0.92333877	47.562229	43.539921	50.999989	40.727398	50.083542
CR	Baseline	34.846317	40.161171	16.115088	39.535084	36.477715	0.78496385	42.776482	41.3904	45.504456	32.933537	43.949501
CR	12mo	34.43087	40.745296	25.903069	39.840878	38.656254	0.84897226	44.798527	42.889931	48.423203	39.374966	47.139912
CR	24mo	35.71468	42.523514	22.850737	41.857563	37.611992	0.82644534	44.86615	42.52597	47.709087	35.421368	45.969372
CR	Baseline	42.285164	48.178608	30.880285	43.128201	43.854527	0.99673235	57.717495	55.229221	60.679493	51.262253	53.809597
CR	12mo	45.147312	51.875526	33.887337	45.081631	45.305233	0.9923445	58.72187	56.178749	61.97855	52.422977	54.656166
CR	24mo	44.52282	50.618256	32.338783	44.416584	46.651012	1.0031499	57.952457	54.446358	60.110378	52.11565	55.92424
AL	Baseline	37.783516	40.168701	26.60371	43.103416	40.97205	0.96418464	52.265472	48.071018	53.251575	40.987083	48.298199
AL	12mo	40.514656	42.161755	25.303411	42.551083	42.534832	0.95853823	53.335995	49.409664	55.272335	43.219433	49.517071
AL	24mo	44.110416	43.132523	31.808489	45.408245	43.054516	1.0063343	55.364994	50.012611	56.834251	46.128967	50.78133
AL	Baseline	48.175938	50.420532	33.390877	48.411804	48.613987	0.89014429	56.850773	51.54351	58.792873	52.48233	52.438747
AL	12mo
AL	24mo	52.53162	54.691757	32.103531	48.177185	47.433117	0.92466092	57.607029	52.918224	60.033974	54.111248	53.901783
CR	Baseline	37.20013	50.67123	28.164122	47.427662	49.466682	0.9563899	46.828514	43.785213	55.159683	44.23576	54.268707
CR	12mo	41.039585	51.782742	30.598795	47.007092	50.072216	0.89864308	48.246185	45.51548	56.684086	46.368031	55.425045
CR	24mo	38.162354	52.483803	30.787945	48.451061	50.537437	0.92736775	47.812424	44.269035	55.218754	43.251041	54.323662
AL	Baseline	34.201786	41.799328	26.653656	33.512474	36.510735	0.81573218	45.603146	45.759617	49.129276	34.564243	43.198933
AL	12mo	34.082176	41.600285	30.946543	35.82045	37.212627	0.78899491	46.79335	46.934818	50.958878	38.573704	45.938831
AL	24mo	36.214993	41.367271	31.506987	34.544403	39.119995	0.81270373	46.646324	46.461033	51.021591	39.036221	47.322739
AL	Baseline	27.909586	36.044975	18.548103	32.639381	38.017773	0.80777645	47.893635	49.146339	50.314526	39.431046	45.182056
AL	12mo	27.025625	37.561638	17.038116	36.090157	37.763508	0.77967489	48.382015	49.292042	50.584427	38.123333	44.84481
AL	24mo	32.247337	40.749317	22.992136	38.740105	38.238384	0.8442775	49.762718	51.550533	52.158009	43.183685	47.119793
CR	Baseline	32.998871	38.504539	18.358606	31.235815	35.394798	0.8160308	49.972755	44.924366	50.947609	35.784519	40.902718
CR	12mo	31.341337	37.450008	14.099612	31.957844	34.207069	0.79983097	48.321346	42.876328	49.047153	32.520012	39.885742
CR	24mo	33.838867	37.814232	16.167112	35.816898	34.743832	0.7531113	48.967216	43.802448	49.455929	33.417034	40.826241
CR	Baseline	22.119179	27.245079	17.420391	21.629463	32.887508	1.094596	35.240566	31.942234	38.721806	28.814117	40.931545
CR	12mo	21.874834	28.367714	11.812735	23.753395	31.956089	1.0096457	34.937626	30.490417	37.916752	22.786283	39.029839
CR	24mo	21.940622	28.89101	15.510673	22.530121	33.563683	1.0771996	36.898258	33.529743	40.496212	29.988981	42.307835
AL	Baseline	43.58971	48.535473	45.790939	44.879349	47.704094	0.95668876	53.559647	49.480785	56.837231	52.47509	56.648045
AL	12mo	41.899017	51.336735	39.543625	44.717472	47.785328	1.0071369	53.85289	49.360584	57.217831	52.039864	56.589542
AL	24mo	39.816624	49.184624	37.974319	45.355156	48.006699	0.98192245	54.460655	48.268185	57.308823	49.072624	55.799686
CR	Baseline	47.619904	46.751095	38.411606	48.233593	47.681618	1.0306168	58.388622	55.865219	61.996159	52.372532	58.502037
CR	12mo	48.772598	50.154892	42.156815	47.701866	50.065102	1.034579	58.928757	56.375427	62.739647	54.584476	60.518921
CR	24mo	50.226433	51.439907	41.486584	53.488113	50.085339	0.95912319	61.145058	58.742805	64.815414	54.399082	59.824165
CR	Baseline	41.118721	48.278439	35.95377	43.611134	46.554913	0.90913695	53.778111	51.737831	60.301876	47.916691	51.966648
CR	12mo	37.826336	48.880074	34.143539	47.779007	47.546257	0.89311558	53.781277	51.534687	60.086029	46.5228	51.759403
CR	Baseline	44.305183	45.790726	38.709034	47.248642	51.352676	0.86525613	56.200642	52.516106	59.233463	48.099907	56.524708
CR	12mo	43.146484	47.582722	36.124527	50.094608	50.256123	0.85083765	57.532898	54.054779	60.80537	51.612797	58.130596
CR	24mo	43.924484	47.744186	37.695339	52.564953	50.135185	0.78117663	57.764359	53.080643	60.702087	49.260262	57.414337
AL	Baseline	39.031841	45.573982	45.705158	43.585136	48.444603	0.89313817	49.707237	49.141903	55.21632	43.457321	57.551006
AL	12mo
AL	24mo	41.647419	47.241241	33.214729	50.125984	47.067383	0.89622575	49.081776	45.756947	54.199375	36.163425	53.903221
CR	Baseline	48.009212	47.361897	38.337402	49.323814	45.311401	0.98295879	59.083138	54.710461	62.382946	52.687218	55.808231
CR	12mo	49.314919	50.328678	45.069008	48.642708	46.552715	1.035769	59.238834	55.436008	62.641506	54.477551	57.274834
CR	24mo	52.10141	49.803303	36.598816	49.740154	46.713104	1.0191104	60.561241	56.346436	63.81078	55.062366	57.746143
CR	Baseline	47.707699	42.916763	35.141121	44.954666	46.816326	0.82550222	45.142635	42.670597	51.220051	40.936256	49.950634
CR	12mo	43.065849	45.039005	33.538483	44.952496	49.332016	0.80938476	46.257156	45.121597	53.180187	45.130264	52.019646
CR	24mo	47.542107	44.424435	38.967232	45.10548	48.730537	0.77619302	45.198383	43.363247	51.851482	42.360973	51.500458
AL	Baseline	40.028481	45.668644	29.742554	42.255119	43.792591	0.88686574	50.472458	49.677868	54.330437	43.25193	51.787518
AL	12mo	38.097908	48.048504	28.620214	42.883327	44.244377	0.86349219	50.425823	49.243191	54.434525	42.645241	52.269966
AL	24mo	38.554806	47.000141	27.209423	45.843811	44.228386	0.90031058	51.08036	49.546719	54.518307	42.795944	52.059978
CR	Baseline	34.538151	45.899288	21.300093	38.939976	40.795528	0.97742426	50.197826	49.673862	53.636604	37.559193	48.809364
CR	12mo	37.876999	44.368145	22.431063	38.438931	41.765488	0.86581933	50.158287	49.003391	52.884483	34.71209	48.711842
CR	24mo	37.761524	45.624352	28.927738	39.801815	41.967201	0.91873688	50.08091	49.617027	53.292461	37.383236	50.467907
CR	Baseline	37.792408	49.926689	39.163631	49.311996	49.918163	1.0730298	53.201435	47.193367	57.214401	53.643642	57.489037
CR	12mo	44.431244	51.986053	38.614231	49.755062	51.161297	1.0129435	55.167271	49.37022	59.402397	55.785706	59.040867
CR	24mo	43.631508	51.63044	41.309132	52.707649	50.561459	1.0623431	55.940868	50.003445	60.235188	57.339062	60.316422
AL	Baseline	44.942944	47.778778	33.557243	49.795677	45.023315	0.83292884	61.868156	58.161331	64.812325	48.742741	50.389725
AL	12mo	47.378971	51.332737	35.772148	51.358101	46.878036	0.84870583	62.342415	59.487568	65.966179	50.636017	51.386425
AL	24mo	44.14032	51.290558	33.670082	51.745876	45.301163	0.82398015	62.40831	59.299644	66.096832	49.950291	51.424557
CR	Baseline	39.84248	49.703377	37.842449	48.517025	55.929123	0.98972833	52.210049	48.546318	58.692326	44.783463	56.687721
CR	12mo	39.702557	51.589851	36.552795	47.605614	56.549229	0.95720595	52.078461	48.659603	58.37801	44.270157	56.454208
CR	24mo	44.24321	55.266636	40.192314	51.922012	56.967285	1.0108982	54.256302	50.678082	61.247238	48.555897	58.453403
CR	Baseline	30.953287	36.408058	15.289059	33.794697	39.944946	0.86876649	33.647648	32.230186	42.448235	31.357338	42.943348
CR	12mo	30.391634	34.80164	16.777472	34.909721	38.753563	0.78924882	34.420483	32.243938	42.867699	31.359383	42.99609
CR	24mo	33.326698	35.49855	18.210783	34.322571	38.975071	0.87401885	35.190449	33.298607	43.524384	33.112408	44.081867
CR	Baseline	45.604053	49.277466	36.821674	46.030453	44.421345	0.97521561	52.089718	48.755455	55.051407	42.740723	51.382858
CR	12mo	40.688511	45.927837	34.211056	49.312771	45.11768	0.97303683	52.658474	49.49921	56.032185	44.985214	51.613762
CR	24mo	41.302559	44.831047	34.801613	46.673519	46.908516	0.97665489	52.851841	48.983643	55.779526	44.509872	52.153946
AL	Baseline	32.619774	46.497219	33.973598	43.674095	47.959545	0.94513482	46.952606	42.639397	55.660076	46.042652	52.690697
AL	12mo	30.826796	47.406033	33.727566	42.744156	48.805977	0.97478157	47.109573	43.21954	55.423706	47.610126	53.278286
AL	24mo	35.308029	48.003075	37.026562	46.199226	50.678856	0.96554291	48.999016	44.624458	57.07481	48.022209	54.553699
CR	Baseline	36.576454	39.273766	31.648882	36.556046	43.320801	1.0164045	48.661869	45.612797	54.397129	46.074821	52.464054
CR	12mo	34.513443	41.080799	28.004448	41.506554	43.261539	0.95302385	48.426239	45.17691	53.616795	43.178642	52.030304
CR	24mo	35.687443	41.01284	29.753822	41.248924	42.968174	0.89763427	50.385033	47.38179	55.872772	46.220692	53.073734
CR	Baseline	24.358578	34.426987	14.945062	25.193773	34.707359	0.89459205	38.518581	37.445217	43.812489	30.229746	40.503189
CR	12mo	24.634365	37.227924	16.388802	25.305141	35.702408	1.0093353	38.667969	37.566898	43.755077	33.172894	43.041553
CR	24mo	28.449602	37.715488	15.346982	28.850243	37.231152	0.93065912	40.34491	39.038937	45.699657	35.320946	44.292088
AL	Baseline	21.287439	29.179369	8.0636272	20.112722	28.651913	0.97378492	31.57184	28.560837	31.886814	17.895815	36.908592
AL	12mo	20.187935	30.987823	8.5951099	25.322067	32.005653	1.0554031	33.319267	29.995535	34.630615	22.179054	39.523254
AL	24mo	19.029327	31.152245	11.115425	23.808165	33.461906	1.0513904	34.672073	31.844053	36.538757	23.649542	40.178963
CR	Baseline	47.158516	45.858051	38.273685	46.869099	49.124763	0.9165774	52.638092	51.60133	55.617722	45.922565	57.165001
CR	12mo	48.409431	43.988945	35.487652	48.884598	47.81879	0.93164229	54.674889	53.527691	57.690086	48.412968	58.12748
CR	24mo	46.094772	48.880039	42.803806	48.69286	52.806362	0.88300037	55.185791	54.539894	59.212181	50.613087	59.253235
CR	Baseline	45.690071	47.179436	36.490108	44.530136	49.365311	1.1288128	48.96632	49.425171	54.923008	50.728111	53.740543
CR	12mo	46.500397	48.267872	31.405394	44.982098	49.667603	1.0282584	49.601692	49.181789	55.651463	50.494671	53.988377
CR	24mo	47.050762	50.412212	33.058624	46.447788	51.781742	1.1013989	50.802181	50.525089	56.636471	52.574429	55.193031
CR	Baseline	34.857811	44.098057	34.170162	40.178188	47.105186	0.98525918	47.027481	44.616486	54.384857	48.752041	57.530884
CR	12mo	34.085342	45.118603	37.050602	41.84333	47.736942	0.93866521	48.330662	45.788509	55.810883	51.775215	58.812202
CR	24mo	33.969856	45.804344	37.214703	42.685638	48.000366	0.90629172	47.770561	45.137348	54.454594	47.765049	57.507877
AL	Baseline	23.57378	30.37681	10.801735	25.023785	31.542875	0.74831653	32.271069	29.847353	36.223743	20.158222	35.379326
AL	12mo	21.548151	30.818396	12.855904	27.20047	32.089672	0.8373735	34.484962	32.378571	38.966164	24.175262	37.276649
AL	24mo	23.457617	32.168049	14.960807	24.674849	34.067875	0.89979082	34.987591	32.848122	40.304489	26.051716	38.230598
CR	Baseline	32.740585	38.513229	19.868608	33.717995	44.522644	0.89062726	42.045963	38.621445	46.51136	30.483278	41.472713
CR	12mo	33.495251	39.824715	17.672228	33.418411	45.077389	0.84782583	43.038658	38.951443	47.481647	31.925753	42.724102
CR	24mo	32.675877	40.868324	22.380821	36.661488	45.465397	0.84259379	44.383022	40.130928	48.082581	31.072426	43.057972
CR	Baseline	33.978554	36.178837	25.117149	29.674505	35.892101	0.99927503	42.134575	43.381794	46.936134	34.285366	44.825748
CR	12mo	34.437851	37.448704	22.567364	33.320679	35.576645	1.0185231	42.989025	43.899872	48.005459	36.003296	45.764118
CR	24mo	35.155582	38.547791	27.882366	31.657394	35.906971	0.91913152	43.783943	45.160046	48.93766	35.413486	45.801174
AL	Baseline	38.216587	43.939735	35.400215	44.676094	53.180744	1.1816092	47.124424	42.967945	52.802429	52.746002	57.102432
AL	12mo	40.663231	45.234009	36.076458	47.108353	51.201561	1.0793645	49.19487	45.18787	54.746777	50.380196	56.796223
AL	24mo	43.022938	44.445866	41.05843	47.14962	51.544388	1.0648699	47.959564	44.083935	53.03915	48.128071	56.264793
CR	Baseline	46.516651	52.806419	41.821541	50.76878	49.096539	1.0361929	52.99316	47.510487	61.345291	61.724705	60.143185
CR	12mo
CR	24mo	48.36198	56.903282	42.487297	54.148018	48.607513	0.94285488	54.37701	48.399658	62.729046	61.08638	60.634613
CR	Baseline	27.643469	28.484554	5.9004111	27.361982	31.813055	0.84333032	38.745098	34.395706	42.469173	21.595736	35.934971
CR	12mo	29.189722	32.875412	4.9464011	32.262356	33.775997	0.71344078	40.26231	35.568157	44.323734	23.60013	36.798836
CR	24mo	28.429461	33.408184	7.330524	31.318804	33.37706	0.77774042	42.049213	36.871063	46.338753	26.2407	38.537201
AL	Baseline	33.721523	39.364723	16.262596	34.214035	38.449863	0.78255296	40.564152	37.395702	44.46571	26.049067	41.864574
AL	12mo	32.848534	37.834393	15.206162	34.901211	39.291519	0.74056417	42.255867	38.838131	46.545258	28.030579	42.971821
AL	24mo	32.219864	40.75214	19.559725	36.315918	42.032497	0.84776092	42.470169	39.225231	46.4398	29.292677	43.885872
CR	Baseline	51.70005	52.141567	37.692348	49.925152	50.299309	0.921009	56.907848	53.363052	61.64653	46.98114	55.247768
CR	12mo	48.648579	52.265068	31.631783	51.256359	49.66935	0.78285623	56.926136	53.295078	61.482113	44.793655	54.659306
CR	24mo	50.637066	53.52747	38.66497	53.057209	51.138882	0.82230687	57.207584	53.638638	62.145329	45.997231	55.875961
CR	Baseline	37.404541	42.27858	24.68084	41.387798	41.836254	0.91109633	50.788696	46.504616	54.46862	40.307758	47.873196
CR	12mo	41.288582	40.271404	22.433012	42.745094	43.183395	0.91412985	50.45314	46.315609	53.365192	39.455643	47.987541
CR	24mo	41.945614	44.796692	25.767298	44.010284	43.578323	0.92719322	52.887604	48.781975	56.75547	43.353958	49.645142
AL	Baseline	33.534363	36.913544	28.516647	38.875965	44.8634	1.0480717	43.901371	40.699711	48.862194	46.940876	48.417107
AL	12mo	38.187962	39.547119	29.918488	41.661201	45.245804	0.98223609	44.708782	41.349945	49.724026	47.882664	48.985489
AL	24mo	38.319618	40.472446	33.342854	41.052723	45.71571	1.0200959	45.634129	42.419006	50.83744	49.988945	50.728024
AL	Baseline	30.902241	41.221504	29.940413	38.011097	41.296822	0.94161868	42.70887	41.783863	50.500961	39.342892	51.014885
AL	12mo	33.2575	43.395348	23.491571	39.966972	43.871353	0.95608199	44.694073	43.543697	51.852283	40.642414	51.654488
AL	24mo	34.613529	43.052414	28.35084	38.842113	44.174198	0.97216761	42.786491	41.477242	50.95475	39.264854	51.131271
CR	Baseline	47.396935	46.543884	35.709206	44.98978	46.866966	1.0315483	49.16151	46.540833	54.056	45.354267	53.455753
CR	12mo	48.575474	45.772938	36.077522	45.812141	46.798168	0.9832291	51.193653	48.59589	55.797695	47.318825	54.459801
CR	24mo	47.232204	46.869678	37.654705	44.643814	45.895016	1.0449166	51.764729	48.750378	56.518425	48.469414	55.353634
CR	Baseline	42.603924	54.235237	32.779339	52.451302	51.024612	0.90828758	55.507221	53.637173	60.265659	51.749256	60.53437
CR	12mo	46.502972	53.271862	36.679642	53.032646	49.803177	0.81989199	55.597149	53.518505	60.270077	49.62574	59.525764
CR	24mo
CR	Baseline	24.51622	30.336182	19.930075	24.009768	33.504078	1.0314523	34.125755	33.984669	41.158875	29.247366	42.040882
CR	12mo	23.059967	33.943047	19.625193	26.453091	35.256676	1.0587862	35.902653	35.703533	42.926201	31.924437	43.146896
CR	Baseline	41.652	48.280617	39.348522	48.502605	51.115925	1.0726942	53.506104	49.542095	57.045723	50.260323	58.312828
CR	12mo	46.09214	50.738712	36.318962	48.98053	50.842842	1.0115967	54.348618	49.900143	58.059681	48.847748	57.838646
CR	24mo	48.028053	52.081448	38.496521	53.255081	52.806473	1.0402495	55.661785	50.934898	59.294571	51.550102	58.98724
CR	Baseline	45.847076	55.111164	36.513088	50.614391	48.21265	0.94100243	57.971836	55.542419	62.680107	50.323349	56.796993
CR	12mo	49.403233	55.597492	41.916306	48.343559	51.399296	0.9109621	57.994461	55.499157	63.66396	53.62442	58.328709
CR	24mo	47.400406	55.855011	41.2752	53.628727	51.949993	0.88990438	60.278988	57.090103	65.171234	52.351677	58.231728
CR	Baseline	39.461082	45.122135	26.412878	42.706249	47.248558	0.93522054	48.964359	46.172443	52.778763	40.580814	54.51548
CR	12mo	41.929379	44.199009	30.582891	41.823334	46.002029	0.87335896	50.567875	46.575783	54.306423	40.286617	53.787991
CR	24mo	44.686234	44.847794	34.475189	45.50716	50.909988	0.97908562	51.960587	48.348644	55.460434	43.472946	56.15136
AL	Baseline	47.574585	47.107399	33.600342	48.51445	44.973263	0.85998684	51.823032	48.32946	56.778435	47.553123	53.944321
AL	12mo	47.591869	51.405754	36.602596	47.037739	46.634274	0.86794513	51.983925	48.682274	57.473148	48.023819	54.699181
AL	24mo	47.06469	50.250572	35.792564	50.240974	47.009014	0.85688609	53.265911	49.631878	58.546658	51.123116	55.65382
CR	Baseline	45.635136	51.901451	34.655441	50.460537	51.067554	1.0293771	57.295849	54.413128	61.987568	53.99165	58.017326
CR	12mo	48.37339	51.875027	35.469658	54.645241	49.559673	0.94658953	56.624344	52.793671	60.725979	49.69968	56.387486
CR	24mo	47.04821	53.196331	32.354733	52.018482	50.81868	0.95467126	57.988567	53.962662	62.120228	51.927647	57.410034
CR	Baseline	35.140919	41.026245	13.520175	36.819118	34.122665	0.87467402	41.686428	39.711391	48.354565	27.790081	41.780056
CR	12mo	35.379921	42.266617	28.560911	37.419003	36.539383	0.94421369	43.854767	42.871941	50.636711	34.820835	46.080902
CR	24mo	33.927441	42.235645	20.452232	38.070724	36.553261	0.8967995	43.788013	42.536617	50.017689	32.262779	45.513657
CR	Baseline	33.151638	36.341446	21.229357	33.577759	35.879784	1.0018417	41.660408	39.552952	44.999226	32.557285	44.249279
CR	12mo	30.316408	39.041431	29.63237	36.05072	36.702366	0.87816596	42.028633	40.072365	45.369736	31.744081	44.55846
CR	24mo	36.464775	36.386551	22.621851	36.13913	36.579964	0.91326231	44.709099	41.905422	47.494087	34.345085	45.558327
CR	Baseline	39.541302	46.629917	38.039162	40.195477	46.680023	0.97794759	52.209274	50.310596	54.341942	45.240044	53.899208
CR	12mo	42.08408	46.951019	39.748512	42.976421	47.358856	0.964894	52.717186	50.205185	54.482159	44.541725	53.696182
CR	24mo	38.186359	47.512875	38.115616	40.391327	48.762428	0.94262052	54.44281	51.537815	57.165398	48.435703	55.246925
CR	Baseline	30.09256	38.339619	23.765667	34.049904	36.120579	0.93216377	46.338318	43.824238	47.224346	39.286488	47.606789
CR	12mo	30.584976	38.455189	24.606777	36.473301	37.981979	0.84922373	46.776512	44.407444	47.014145	38.703163	47.900589
CR	Baseline	32.73745	38.233326	22.527	36.290314	41.436302	1.0181251	39.804878	35.784035	44.790783	31.066534	46.497234
CR	12mo	34.965504	40.748734	27.083317	35.340202	40.468777	1.0203989	42.268009	38.491039	47.385834	35.695435	48.280243
CR	Baseline	42.864513	47.609516	41.785316	46.386368	51.411732	1.0344417	54.816113	51.350967	60.624752	51.092522	59.203533
CR	12mo	45.967705	53.061619	49.893646	50.1026	53.099693	1.0093148	55.925419	52.29063	62.74575	53.763393	60.690044
CR	24mo	42.791725	51.185711	42.35957	48.547546	52.700016	1.061615	55.470676	52.192329	61.867222	53.994537	61.675373
AL	Baseline	33.563511	42.465736	29.69738	36.89772	40.766087	1.0046504	41.556892	39.245914	48.599812	38.751995	49.910221
AL	12mo	32.001175	40.916824	31.050947	37.389038	41.879417	0.98927188	42.190823	39.46788	48.726818	38.941933	49.943695
AL	24mo	31.00329	42.167236	25.665485	36.544144	42.404133	0.93405259	42.492767	39.459465	49.038288	38.047825	49.951946
CR	Baseline	40.859047	46.758747	31.921453	48.209759	46.132484	0.84538198	51.461845	47.339325	53.654411	43.968143	50.883053
CR	12mo	42.912025	47.508392	30.460186	49.69762	45.269173	0.88092291	52.744091	48.469666	54.829128	46.37841	51.892696
CR	24mo	42.970093	47.268776	33.71339	48.231964	45.391155	0.91397268	53.673595	49.081341	56.034248	47.102303	52.335236
CR	Baseline	29.673813	36.619442	16.844006	33.343422	40.048943	0.98920637	39.821049	34.84745	44.045399	31.172314	47.458511
CR	12mo	34.024548	39.153088	20.456434	36.470028	43.836765	1.0006256	41.341137	36.137928	45.996483	34.656204	49.568401
CR	24mo	33.685299	41.663715	26.148718	37.074547	43.208042	1.0536836	42.157349	37.283951	47.777634	38.466053	51.116768
AL	Baseline	35.778893	46.039833	30.704863	39.820328	45.013351	1.0176898	51.366501	50.039974	55.823322	40.605309	52.863178
AL	12mo	38.718254	45.096073	34.475273	44.446186	48.099583	1.0259032	53.904896	52.671818	57.862186	43.006874	54.707077
AL	24mo	42.614441	47.614029	33.187378	44.088364	47.775257	1.0585796	54.131176	52.219246	58.123547	43.505608	54.916904
CR	Baseline	34.720154	48.522533	33.236877	47.787434	49.268208	0.99070859	51.819538	48.977688	55.754005	46.835297	54.767387
CR	12mo	38.202278	48.21817	31.490063	48.069836	49.207005	0.94684684	52.698418	50.402981	56.80555	48.011745	55.699997
CR	24mo	39.80653	49.545769	37.586323	47.68716	52.052952	0.95376056	53.402626	50.852016	57.533356	51.071213	57.055359
AL	Baseline	19.382324	30.836432	15.870842	26.621311	40.782726	0.98474902	35.66098	34.24987	41.219864	28.911577	43.39183
AL	12mo	22.794765	35.739277	19.449591	30.19142	40.99551	0.9580583	36.857391	35.849785	42.535099	29.14139	43.173382
AL	24mo	20.933294	33.523861	16.858076	29.950428	39.82066	0.93657863	35.698009	33.114922	40.824612	25.693714	42.331795
CR	Baseline	47.675827	44.523525	38.00827	44.590157	47.98735	1.1213053	57.869373	54.291607	60.75058	52.759918	54.092712
CR	12mo	48.280945	47.514626	32.988758	47.014481	44.558804	1.0388627	58.813309	54.347832	60.785374	50.607845	53.422642
CR	24mo	50.543419	49.980457	40.339615	47.865139	46.986458	1.0500004	60.15881	55.827499	63.577419	56.487221	56.002148
AL	Baseline	47.192791	53.605137	46.538139	50.167397	52.894978	1.0495619	60.450241	56.755764	65.267021	58.668911	59.682442
AL	12mo	47.932365	51.816189	43.643734	53.07391	53.71867	1.0793211	60.154907	55.949257	64.89859	54.914433	58.394363
AL	24mo	45.37244	54.317219	44.467865	53.884804	55.11171	1.1247133	61.030602	56.738556	65.244545	55.395882	59.593067
AL	Baseline	27.761551	32.91407	17.293121	33.868664	38.712688	0.92295623	42.221867	38.061348	45.675827	33.577686	45.393215
AL	12mo	28.642752	35.395966	20.595932	37.675346	41.365589	0.97065914	45.251595	40.812492	48.90432	38.65876	47.142231
AL	24mo	30.818365	36.034866	24.167812	36.213432	40.359344	0.92587954	45.930767	41.668064	50.384403	40.951481	48.120121
AL	Baseline	33.88596	42.80827	29.435215	40.824177	43.556839	0.84104961	50.05125	48.63303	52.268524	40.601158	50.843269
AL	12mo	35.173641	42.556416	29.918648	42.547451	43.67289	0.91163677	51.939312	50.262905	54.784946	44.866833	52.77401
AL	24mo	38.201088	44.55949	27.368288	44.19381	46.575752	0.9176442	52.584793	51.039658	55.36063	44.906662	53.286049
AL	Baseline	39.127495	41.588959	21.557028	40.117493	40.553005	0.90235525	41.968075	39.262112	48.876221	38.24802	47.334976
AL	12mo	43.733089	44.08157	23.018982	42.807968	43.552361	0.99350524	43.972816	42.179539	51.320827	41.529324	48.934765
AL	24mo	42.409443	44.397667	30.997261	43.053867	43.935581	0.98419732	45.822132	43.841225	53.547661	43.807598	49.989368
CR	Baseline	34.606949	43.980038	27.391857	43.599976	43.235371	0.78986245	46.829762	42.054462	51.297619	41.488014	51.446209
CR	12mo	37.459999	45.210255	32.942471	44.336422	44.690918	0.80910915	46.616516	42.562485	51.607327	43.200901	52.621578
CR	24mo	37.065899	44.048752	27.267599	44.31406	43.528885	0.86424875	46.514885	41.671532	50.566753	41.760296	51.936161
AL	Baseline	45.718784	47.60442	29.904814	42.901714	47.095085	0.97499007	51.693562	47.896317	55.443108	43.899773	53.226669
AL	12mo	42.093056	48.439747	25.816637	45.590542	46.74868	0.97134835	51.692722	46.095982	54.144836	40.27718	52.193493
AL	24mo	43.895245	49.981487	35.347301	47.558655	48.747589	1.0318762	54.758419	50.607956	58.589649	48.554016	56.024673
CR	Baseline	37.086708	43.081837	25.013157	41.695518	46.42627	0.90819204	55.300102	50.374336	56.726578	50.158695	53.321793
CR	12mo	35.363071	43.616753	28.641832	40.98959	48.931213	0.89684343	54.985439	51.055656	57.004868	51.066582	54.111374
CR	24mo	39.925602	46.988831	31.014137	43.336075	46.784863	0.85650951	56.395031	51.456459	57.661308	52.511745	55.029808
CR	Baseline	37.596134	40.237103	28.378273	38.642418	47.624104	0.95983714	41.419865	40.723579	48.188393	39.90593	50.75613
CR	12mo	36.563908	40.176147	29.971233	44.211693	49.946621	1.0230592	43.386639	41.643799	50.069191	41.683559	50.945866
CR	24mo	38.469444	42.519348	30.524933	40.457428	48.453369	1.0380363	43.992439	43.351337	51.473267	44.179314	52.305603
AL	Baseline	37.045547	44.260277	31.556799	43.075291	44.415867	0.89691299	52.227345	49.903053	55.446934	43.43639	53.860199
AL	12mo	40.543213	47.557751	34.559967	46.842232	46.061996	0.93562061	53.462883	49.946209	56.896812	45.347382	54.991718
AL	24mo	40.665752	49.133354	33.120407	47.809162	46.901218	0.90686613	54.823414	52.360893	57.899319	46.081532	55.145695
AL	Baseline	42.546841	51.662987	31.945431	40.744308	48.215111	0.87817562	51.351101	50.35709	58.264126	44.149445	55.112045
AL	12mo	41.57135	51.990292	37.089664	44.496609	49.24971	0.96561927	52.186802	51.635777	59.824387	47.688606	57.96051
AL	24mo	45.901245	53.936447	36.75806	47.781277	52.123425	0.92427981	54.456734	53.258717	61.479954	48.388206	57.532001
CR	Baseline	48.292934	53.436272	44.861038	55.372486	53.994205	0.86577845	65.305138	60.084827	69.031395	61.266582	60.968517
CR	12mo	51.576637	54.850883	50.212772	55.910534	58.122826	0.84298491	67.221664	62.52755	72.130646	67.332092	63.48859
CR	24mo	52.503349	52.454273	43.531242	56.327271	55.351242	0.81512743	66.96949	62.184372	70.506439	60.836472	60.954548
CR	Baseline	43.957516	51.085201	32.70261	47.918854	49.921127	0.88604742	52.104778	52.267906	57.296696	46.310471	55.737457
CR	12mo	41.899498	51.452057	34.954781	45.014591	48.158119	0.94411284	53.728344	53.860565	59.059711	47.470646	56.79752
CR	24mo	42.980118	54.46381	40.713951	47.0732	48.481182	0.90888727	54.651577	54.840591	60.040604	50.372787	58.48909
CR	Baseline	34.704369	42.322655	21.317307	36.970005	40.595959	0.80395329	47.94112	44.747555	50.346642	35.932381	47.894123
CR	12mo	34.96962	44.938076	24.06883	39.281326	41.405308	0.81425172	47.104748	43.725208	49.711498	34.479362	47.469788
CR	24mo	35.574902	45.738407	20.617443	39.585018	40.628914	0.82298815	47.846832	43.902225	49.790184	34.608257	47.685165
AL	Baseline	41.245544	47.59687	33.684746	44.812359	46.375149	0.86939621	50.97871	47.198387	56.712578	48.338886	55.806149
AL	12mo	37.651855	49.603149	33.035416	47.319832	46.714195	0.83550054	53.210552	48.918774	58.119705	46.709923	56.041462
AL	24mo	39.470932	49.882717	31.864676	48.080791	48.632595	0.91348195	53.242023	49.20969	59.761814	50.103233	57.39032
CR	Baseline	42.961742	42.069996	35.061211	39.165432	41.103561	0.962964	50.967045	48.426472	55.397354	42.626678	46.30806
CR	12mo	45.696396	43.39312	31.834402	44.45718	42.286999	0.87368423	53.252914	49.811626	55.862736	40.302197	45.038498
CR	24mo	43.579304	42.780781	35.04377	42.064053	43.122158	0.88912219	53.109272	50.130318	56.752296	43.235989	47.573795
CR	Baseline	38.22823	43.487061	29.308311	39.547901	43.395599	0.88203365	49.786278	47.564278	53.368626	42.538265	53.590786
CR	12mo	37.218689	44.768284	34.58662	40.718822	46.090508	1.0129056	48.692627	47.442886	52.538673	45.452492	55.415981
CR	24mo	38.187061	44.866226	34.33543	42.014114	42.506229	0.90727329	49.400707	47.401745	52.660103	41.89621	53.899864
AL	Baseline	48.451511	46.83358	33.78981	50.743496	47.779022	0.88213521	53.083557	49.557095	57.929573	56.306858	56.689156
AL	12mo	50.29179	48.01598	30.447321	51.72752	47.424763	0.89267683	52.740929	48.601665	57.093941	51.769741	55.396141
AL	24mo	52.391964	49.245464	32.894897	53.975872	49.316525	0.87379599	53.959393	49.686005	58.87114	54.463036	57.181313
CR	Baseline	46.385433	47.518433	33.923954	48.549828	48.834389	1.0673406	58.896568	55.944511	60.287346	52.726761	54.628784
CR	12mo	43.383385	47.489918	32.995472	49.707645	49.057922	0.93795264	58.54129	55.852955	59.913189	52.462585	55.14996
CR	24mo	48.208672	49.23634	37.370209	50.231579	49.691235	0.94864899	58.895802	55.957726	60.695934	53.194927	55.727295
CR	Baseline	29.562771	37.268444	19.624989	34.102379	37.2034	0.77255374	44.948673	41.866428	47.593384	33.440083	42.168392
CR	12mo	29.830292	37.198421	24.419819	37.720352	38.497227	0.8890087	47.101936	45.188606	49.827816	38.790432	44.691006
CR	24mo	30.770994	38.307991	17.430433	38.293671	38.389908	0.76838845	46.676113	42.882046	49.56575	35.85384	43.361012
CR	Baseline	30.433916	32.327145	15.230474	28.382318	35.633148	0.81539166	43.142628	42.66077	45.856598	28.614862	42.159927
CR	12mo	32.407314	37.230232	16.329002	32.2453	37.431515	0.75794739	45.183731	45.251339	47.854702	30.061285	42.450733
CR	24mo	36.077785	38.127056	21.409492	33.516102	39.459812	0.83720005	46.56992	45.673119	49.431522	33.450535	45.040462
CR	Baseline	30.407497	36.92371	21.091854	28.526009	32.344482	0.83348882	39.669804	38.330566	45.01881	30.815771	44.055664
CR	12mo	32.878674	37.807178	24.001883	31.679726	32.767532	0.90465808	40.659958	39.710194	45.435966	30.945641	44.256016
CR	24mo	32.759224	40.228966	26.732027	34.014793	35.761547	0.83071172	42.084526	40.949711	46.418812	32.116112	45.193153
CR	Baseline	27.218855	32.215076	15.915423	29.522827	35.043961	0.78857613	42.106705	41.100277	48.089577	33.055641	44.831631
CR	12mo	28.028959	37.245312	13.717225	33.115105	35.80341	0.83161074	42.900055	40.883831	48.323429	31.812641	44.203846
CR	24mo	27.137468	35.788891	20.615517	32.42968	37.03484	0.85701483	42.805138	41.505833	49.062969	35.478592	45.876438
CR	Baseline	39.123695	41.228661	30.442238	36.272717	39.167854	0.91293794	47.902542	47.872494	53.318207	42.883873	50.387299
CR	12mo	41.293941	45.092354	36.036087	41.496799	42.313362	0.89305872	50.424122	50.995415	56.609077	47.077602	52.635246
CR	24mo	35.761806	47.179901	31.95743	41.721481	44.777821	0.97091645	50.089699	50.508835	56.310596	47.766266	53.962532
CR	Baseline	33.631584	41.523602	24.936485	41.894272	44.161598	0.93001401	47.285763	44.234486	53.978451	37.723469	50.894871
CR	12mo
CR	24mo	37.484276	45.328648	35.764328	42.573673	48.17561	0.9575972	49.998585	47.126217	57.18821	41.752708	53.473503
CR	Baseline	22.378469	29.101175	20.953022	21.648447	32.903381	0.99411803	32.586159	33.02594	37.79039	31.592808	42.489735
CR	12mo	22.714581	30.47361	17.978668	24.085768	32.595791	0.84009236	32.77346	32.089542	37.963272	26.81015	40.688084
CR	24mo	25.279016	30.100897	22.837454	23.111012	34.633705	0.92167634	34.193317	34.081791	40.276466	32.104759	43.020218
CR	Baseline	36.955696	48.711559	31.454077	44.550892	54.150208	0.97581792	48.215416	45.801647	53.277962	41.176804	54.606583
CR	12mo	44.682602	49.86636	35.704754	47.079437	55.681606	0.96246117	49.672367	46.635784	55.002598	43.299477	55.540356
CR	24mo	42.909088	52.924175	39.22739	48.542751	55.998589	1.0168414	51.303074	48.645786	56.76083	45.861931	57.593937
AL	Baseline	36.383224	44.333431	34.05368	44.768147	48.025574	1.0089906	49.201458	48.597187	53.44957	43.641747	54.725323
AL	12mo	39.926933	45.713516	34.402023	45.570816	48.404598	0.94347084	49.43972	48.774479	54.670387	47.147522	57.485825
AL	24mo	37.457329	43.396931	29.469807	46.580925	48.08593	0.95099306	49.291115	47.963577	52.765705	41.618206	54.329601
CR	Baseline	47.969799	52.19511	33.903316	54.204319	50.19706	0.85961753	55.039822	50.711796	58.020008	42.194489	57.136391
CR	12mo	49.427853	53.75848	33.414459	56.449734	54.677773	0.88866931	58.2141	54.732666	62.581669	47.256557	60.151516
CR	24mo	47.916695	53.010231	37.22332	55.248276	54.407375	0.90406805	57.671825	53.806778	61.960247	46.809811	59.931816
CR	Baseline	43.749161	49.405758	29.064146	46.441223	53.249393	0.89280909	51.731041	47.725693	55.875065	41.46772	57.278561
CR	12mo	42.833996	48.407772	27.67001	48.724289	52.714695	0.89576131	51.765121	47.538208	56.093086	40.957848	57.40221
CR	24mo	47.798569	51.053818	30.001818	49.228436	55.00193	0.93168783	54.071678	49.394962	58.610569	44.480255	59.297306
CR	Baseline	41.899548	51.536037	31.861485	47.970539	48.317608	1.0562205	53.22266	50.509377	59.966366	50.194397	54.691422
CR	12mo	43.740177	51.477444	35.396614	49.986618	49.823654	0.99225956	54.112617	50.945087	61.215092	51.468216	56.469147
CR	24mo	42.044189	51.551537	32.678661	49.590012	49.493168	0.96115083	53.78912	50.642715	60.500549	49.156761	55.885277
CR	Baseline	32.698547	41.558548	30.613226	39.737865	42.730434	1.0117188	46.637585	46.180557	50.917397	39.504089	50.616505
CR	12mo	37.124454	42.943634	33.256756	41.776627	43.880188	0.95963144	48.131996	47.834175	53.12949	40.982601	51.757797
AL	Baseline	33.064228	39.454685	26.894823	34.563091	37.215187	0.87842047	46.233284	45.279064	50.060143	37.115891	44.431332
AL	12mo	35.164986	39.48217	29.255423	35.082699	38.170399	0.96502298	46.139355	44.791069	50.714348	37.309406	44.866486
AL	24mo	32.492779	38.795742	27.891762	38.128105	37.248791	0.9106409	45.924343	43.401302	49.718166	35.165283	44.742371
CR	Baseline	35.28302	38.058315	25.28434	41.683109	42.167328	0.88796675	46.545391	46.153885	48.532162	33.413418	49.631199
CR	12mo	34.564636	40.540436	28.37429	40.341831	42.75621	0.8911624	47.850101	47.193184	50.628872	36.334236	50.764179
CR	24mo	33.665653	44.136192	28.603724	41.820438	45.465069	0.84898388	48.022293	48.107914	50.849354	36.734779	51.641861
CR	Baseline	39.577618	42.507538	28.463278	38.819416	40.277962	0.93749452	47.570663	45.864273	52.535606	45.338238	48.496632
CR	12mo	44.677116	43.25695	34.278927	43.296829	42.781078	0.9945876	49.505898	48.017838	54.349293	46.483517	49.856438
CR	24mo	42.758072	43.09528	33.74754	40.433907	44.752029	1.0281179	50.04398	48.639271	55.105392	47.84951	51.089622
CR	Baseline	19.327673	28.579599	13.063799	24.399712	29.16909	0.8719213	36.553665	36.107494	42.034061	31.722155	40.192959
CR	12mo	20.848536	29.623516	13.35428	25.547075	29.769758	0.85433	36.932869	36.887291	42.31142	31.381519	40.656181
CR	24mo	24.809124	32.180393	15.925294	26.065447	31.679579	0.97328401	39.587883	38.802822	45.718876	37.669846	42.99559
AL	Baseline	40.15147	47.824406	30.112146	49.822514	43.028072	0.82709795	48.120892	45.567886	53.40786	43.213013	52.460289
AL	12mo	37.345501	46.277061	32.549702	48.523327	44.758072	0.8689903	48.920784	45.893929	53.917377	42.122643	52.765438
AL	24mo	40.229794	50.711918	35.612011	50.757908	46.45443	0.87951225	49.594707	47.674995	55.04686	45.612564	54.588608
CR	Baseline	36.127003	44.045544	29.607084	42.176678	43.674068	0.92244285	47.601078	45.602848	52.753094	43.879471	52.247761
CR	12mo	37.916557	44.665726	33.245476	42.906761	45.044727	0.919182	48.624458	47.123604	53.445251	45.204899	53.142719
CR	24mo	38.292645	47.577057	35.186211	44.127853	45.516609	0.99739385	50.066071	49.1068	55.186749	46.98016	54.065025
CR	Baseline	49.465946	51.305523	39.473167	50.802723	46.808834	0.97026265	57.743958	54.184563	61.015171	54.391323	59.950165
CR	12mo	44.78307	49.585297	36.210838	53.171593	47.066547	0.9190073	56.836269	51.811993	59.749413	48.53194	57.839226
CR	24mo	49.825993	51.444489	39.516903	53.856567	48.928135	0.93144357	57.435551	52.587078	60.302032	49.450951	59.565796
CR	Baseline	29.082409	32.35981	17.50437	25.296616	32.212013	0.84763062	39.648506	40.140083	43.420513	31.078241	44.209282
CR	12mo	21.900215	30.028204	11.275848	26.56402	32.475361	0.86652541	36.600231	36.418438	39.481213	23.275059	41.290958
AL	Baseline	30.445862	35.157391	13.999208	31.190094	39.590569	0.71248192	39.811638	37.014706	44.729996	29.408709	43.484444
AL	12mo	26.89966	36.418869	17.516109	31.905893	37.976147	0.79002887	40.330299	37.359493	45.572788	30.418156	43.695145
AL	24mo	27.92346	32.651844	20.035492	30.119617	40.662769	0.80087751	40.394489	38.084915	45.801392	34.864529	46.198853
CR	Baseline	28.151804	31.905514	18.571114	28.822617	35.444347	0.88952279	39.528553	39.548252	43.013088	30.730286	44.008728
CR	12mo	25.675497	34.835411	15.031655	29.850548	36.477249	0.88432032	40.266792	40.643921	43.812771	30.508308	44.501926
CR	24mo	26.955967	34.547344	21.713799	30.481031	38.183727	0.85402071	41.161213	41.498222	45.149586	34.068916	45.98531
AL	Baseline	30.26774	38.838795	17.810619	34.301987	39.227192	0.98738426	43.928829	42.063435	49.361446	34.719315	43.515694
AL	12mo	29.660769	39.8731	19.384155	34.984085	38.867767	0.91665924	44.752892	42.162476	50.543564	33.469597	43.740398
AL	24mo	31.156981	39.968075	18.184591	38.031242	40.977219	0.91355115	46.900181	44.62286	53.004498	38.678391	45.651737
