# Supplementary material for: Effect of long-term caloric restriction on DNA methylation measures of biological aging in healthy adults from the CALERIE trial
Source: Nat Aging. 2023 Feb 9;3(3):248–57. doi: 10.1038/s43587-022-00357-y (PMC10148951; doi:10.1038/s43587-022-00357-y)
Supplement: Supplementary file 4 — Effects estimates of CR treatment from mixed models of change in epigenetic age used in Supplementary Fig. 3b. [file 43587_2022_357_MOESM4_ESM.csv]

clock	fu	CR	b	lb	ub
dnamage	0	0	0	0	0
dnamage	0	1	0	0	0
dnamage	1	0	0.8199358	0.27012968	1.3697419
dnamage	1	1	1.0704355	0.64565665	1.4952145
dnamage	2	0	1.701315	1.1011261	2.3015039
dnamage	2	1	1.8764346	1.4795159	2.2733533
pchorvath1	0	0	0	0	0
pchorvath1	0	1	0	0	0
pchorvath1	1	0	0.75318968	0.51250798	0.99387133
pchorvath1	1	1	0.87261337	0.67981958	1.0654072
pchorvath1	2	0	1.5001042	1.2374864	1.7627221
pchorvath1	2	1	1.7115405	1.5319023	1.8911786
dnamagehannum	0	0	0	0	0
dnamagehannum	0	1	0	0	0
dnamagehannum	1	0	0.8073265	0.39575776	1.2188953
dnamagehannum	1	1	0.92100769	0.60922766	1.2327876
dnamagehannum	2	0	1.9248658	1.5265238	2.3232079
dnamagehannum	2	1	1.9654708	1.6416409	2.2893007
pchannum	0	0	0	0	0
pchannum	0	1	0	0	0
pchannum	1	0	0.83759755	0.54838425	1.1268108
pchannum	1	1	0.91914934	0.67476058	1.1635381
pchannum	2	0	1.6256279	1.2861866	1.9650693
pchannum	2	1	1.8223567	1.5977101	2.0470035
dnamageskinblood	0	0	0	0	0
dnamageskinblood	0	1	0	0	0
dnamageskinblood	1	0	1.4807215	1.0995917	1.8618513
dnamageskinblood	1	1	1.2312297	0.94027257	1.5221868
dnamageskinblood	2	0	2.55898	2.1207638	2.9971964
dnamageskinblood	2	1	2.1689839	1.9024564	2.4355111
pcskinblood	0	0	0	0	0
pcskinblood	0	1	0	0	0
pcskinblood	1	0	0.62634808	0.30586463	0.94683158
pcskinblood	1	1	0.7748425	0.54476416	1.0049208
pcskinblood	2	0	1.2571551	0.91294599	1.6013641
pcskinblood	2	1	1.592362	1.3859013	1.7988226
dnamphenoage	0	0	0	0	0
dnamphenoage	0	1	0	0	0
dnamphenoage	1	0	1.0251564	0.1930944	1.8572183
dnamphenoage	1	1	1.1559248	0.52190632	1.7899432
dnamphenoage	2	0	1.3931699	0.51474732	2.2715926
dnamphenoage	2	1	2.2659812	1.7727604	2.759202
pcphenoage	0	0	0	0	0
pcphenoage	0	1	0	0	0
pcphenoage	1	0	0.94824135	0.35177001	1.5447127
pcphenoage	1	1	0.84334773	0.37011707	1.3165784
pcphenoage	2	0	1.7054187	1.0398632	2.3709743
pcphenoage	2	1	2.0038242	1.6332059	2.3744426
dnamgrimage	0	0	0	0	0
dnamgrimage	0	1	0	0	0
dnamgrimage	1	0	0.8484717	0.55886847	1.138075
dnamgrimage	1	1	0.63240767	0.39109701	0.87371832
dnamgrimage	2	0	1.4491731	1.1708407	1.7275056
dnamgrimage	2	1	1.5159793	1.2844343	1.7475243
pcgrimage	0	0	0	0	0
pcgrimage	0	1	0	0	0
pcgrimage	1	0	0.79653656	0.53304958	1.0600235
pcgrimage	1	1	0.68099111	0.47485486	0.88712734
pcgrimage	2	0	1.3670641	1.0739675	1.6601609
pcgrimage	2	1	1.5232004	1.3562908	1.6901098
pace	0	0	0	0	0
pace	0	1	0	0	0
pace	1	0	0.010723983	4.3097E-05	0.02140487
pace	1	1	-0.015109588	-0.02427939	-0.005939788
pace	2	0	0.010470512	0.000229888	0.020711135
pace	2	1	-0.011255711	-0.020363282	-0.00214814
