# Supplementary material for: Effect of long-term caloric restriction on DNA methylation measures of biological aging in healthy adults from the CALERIE trial
Source: Nat Aging. 2023 Feb 9;3(3):248–57. doi: 10.1038/s43587-022-00357-y (PMC10148951; doi:10.1038/s43587-022-00357-y)
Supplement: Source Data Fig. 2 — Clock values, CR treatment group and follow-up data used for Fig. 2, left column. [file 43587_2022_357_MOESM5_ESM.csv]

CR	fu	pace_br	pcphenoage_br	pcgrimage_br
CR	Baseline	1.042381	44.769459	52.231255
CR	12mo	0.97579712	48.436352	53.174282
CR	24mo	0.999268	46.572407	53.260658
AL	Baseline	1.0371737	43.461319	54.233868
AL	12mo	1.0328791	45.094856	55.558666
AL	24mo	1.069821	46.388947	56.469982
CR	Baseline	0.93746114	44.720043	51.946774
CR	12mo	0.92569405	48.066208	54.092628
CR	24mo	0.95819014	46.932552	53.700108
CR	Baseline	0.92742729	44.627853	52.75502
CR	12mo	0.89305454	44.031166	52.98753
CR	24mo	0.90946013	46.123615	54.174866
CR	Baseline	0.89160156	30.421253	42.16296
CR	12mo	0.87919813	27.270643	41.461781
CR	24mo	0.8647207	30.157034	42.88448
CR	Baseline	0.8644433	22.127787	39.296295
CR	12mo	0.80136216	22.245699	39.029373
CR	24mo	0.81293446	24.488113	40.787319
CR	Baseline	0.89221472	47.825027	55.84605
CR	12mo	0.87739778	50.883984	57.703804
CR	24mo	0.90769422	51.222141	57.870213
CR	Baseline	0.96345276	32.52103	42.998249
CR	12mo	0.90203112	30.677935	43.01664
CR	24mo	1.0218796	41.930153	47.310894
CR	Baseline	1.004308	42.823795	49.204624
CR	12mo	1.0259368	40.624695	48.65155
CR	24mo	1.0053324	39.625759	48.92284
CR	Baseline	1.1005149	48.401081	59.013905
CR	12mo	1.1003783	51.356403	59.634235
AL	Baseline	1.0568964	47.18877	49.100132
AL	12mo	1.0850441	47.23447	48.814896
AL	24mo	1.1280754	48.712555	50.09079
AL	Baseline	1.0570449	47.961597	54.755676
AL	12mo	1.0276123	48.442947	56.144287
AL	24mo	0.98237556	50.4053	55.814873
CR	Baseline	0.95537418	47.646378	59.170242
CR	12mo	0.94331723	49.129833	59.876015
CR	24mo	0.9421314	46.568451	58.566242
CR	Baseline	0.96556497	33.488533	46.570698
CR	12mo	0.93719155	37.5336	48.505871
CR	24mo	0.95324904	41.359501	50.120689
CR	Baseline	0.85751092	40.504921	48.232342
CR	12mo	0.86849844	42.603039	50.285435
CR	24mo	0.83300489	42.878666	50.547089
AL	Baseline	0.97219247	47.715595	57.194542
AL	12mo	0.95037931	50.748356	58.244057
AL	24mo	0.9620223	51.171059	59.533298
CR	Baseline	0.89409131	34.276901	53.783974
CR	12mo	0.8977865	35.716682	55.034481
CR	24mo	0.81848568	35.933578	55.14526
CR	Baseline	0.91776472	37.678295	48.51722
CR	12mo	0.90678644	41.545006	50.423973
CR	24mo	0.88588774	41.318874	51.019527
AL	Baseline	0.81839794	39.313522	52.447243
AL	12mo	0.898785	42.570286	53.94899
AL	24mo	0.8197006	44.961479	55.004513
AL	Baseline	0.92835027	35.654358	49.291397
AL	12mo	0.86176604	35.011505	49.219475
AL	24mo	0.8892647	34.958614	49.702343
CR	Baseline	0.92097479	26.611843	42.983547
CR	12mo	0.96862578	28.351835	43.703465
CR	24mo	0.8934502	28.857224	44.054905
CR	Baseline	1.1559952	38.842125	49.049477
CR	12mo	0.9602744	35.282524	47.749691
CR	Baseline	0.83196253	42.078003	51.557808
CR	12mo	0.86981809	40.210659	50.060715
CR	24mo	0.82722479	42.500614	51.568142
AL	Baseline	1.0128374	46.013515	51.276943
AL	12mo	0.99509293	44.213184	50.897591
AL	24mo	0.98109341	47.477127	52.599422
AL	Baseline	0.86865294	39.799122	51.180035
AL	12mo	0.91342425	41.031811	52.042427
AL	24mo	0.91837311	43.71703	54.09901
CR	Baseline	1.0116616	49.958298	55.572937
CR	12mo	0.95382297	52.693523	56.634815
CR	24mo	0.99176717	51.091934	56.716846
CR	Baseline	0.99140573	48.90242	53.96962
CR	12mo	1.0359479	53.089962	55.932007
CR	24mo	1.0768154	53.041161	56.357719
CR	Baseline	0.99286896	50.101768	54.932896
CR	12mo	0.94549227	50.910583	55.913475
CR	24mo	0.92643881	53.98885	57.173939
CR	Baseline	0.91005898	46.311531	53.020107
CR	12mo	0.84065223	44.726692	53.233974
CR	24mo	0.85319865	45.583721	53.726643
CR	Baseline	0.94061345	30.993101	45.23003
CR	12mo	0.9041937	29.878414	45.380775
CR	24mo	0.96750379	32.244633	47.069244
CR	Baseline	1.0114188	39.862957	48.273464
CR	12mo	1.0251759	41.945705	48.953686
CR	24mo	1.0455971	42.465908	49.618626
CR	Baseline	0.86168236	14.619078	36.25703
CR	12mo	0.96493804	18.904766	38.480946
CR	24mo	1.0003347	22.274723	40.567524
AL	Baseline	0.94145644	37.361847	42.53587
AL	12mo	0.9407537	41.123333	44.613071
AL	24mo	0.95440727	43.954597	45.715931
CR	Baseline	0.98988205	42.57206	48.353046
CR	12mo	0.94832444	42.26527	48.622967
CR	24mo	0.9549042	44.195885	49.687649
AL	Baseline	0.90076786	47.535389	53.72897
AL	12mo	0.93782139	47.294502	53.715298
AL	24mo	0.95129752	45.316971	53.995766
CR	Baseline	0.87859613	40.875179	50.313919
CR	12mo	0.86080796	40.714466	50.933357
CR	24mo	0.83298451	42.688091	52.434086
CR	Baseline	0.86684269	44.520618	48.290195
CR	12mo	0.88507062	46.112885	49.998577
CR	24mo	0.86056888	47.426517	50.168602
CR	Baseline	0.98783362	49.427563	55.031677
CR	12mo	1.0539491	54.581978	57.120369
CR	24mo	0.95661002	55.884636	58.03828
CR	Baseline	0.85806525	56.903854	59.160675
CR	12mo	0.82448524	56.563976	59.219864
CR	24mo	0.81337869	57.123093	59.725769
CR	Baseline	0.94526339	44.442829	54.577885
CR	12mo	0.88423717	41.732807	53.6143
CR	24mo	0.94302738	45.831463	55.785294
CR	Baseline	1.0613056	40.613743	48.154102
CR	12mo	1.0218033	40.068699	47.76614
CR	24mo	1.0050991	42.989716	49.035275
AL	Baseline	0.97602934	39.220291	52.056053
AL	12mo	1.0124687	44.64439	54.457073
AL	24mo	0.97951663	42.359604	54.670971
CR	Baseline	0.96705419	44.104805	53.318413
CR	12mo	1.0014118	45.468826	54.813122
CR	24mo	0.98763335	43.036621	53.91259
AL	Baseline	1.1374073	59.386433	60.340126
AL	12mo	1.0649282	51.64101	57.829971
AL	24mo	1.1211247	54.3881	59.561523
CR	Baseline	1.0327821	27.938444	44.270084
CR	12mo	1.0637436	29.550676	44.95895
CR	24mo	1.0052595	30.304525	45.388756
CR	Baseline	0.97347033	44.283638	51.888275
CR	12mo	0.97346842	44.330132	52.374485
CR	24mo	1.0540121	46.930996	54.423325
AL	Baseline	0.90202731	25.381285	36.935955
AL	12mo	0.95121098	27.298817	38.841988
AL	24mo	0.94468993	29.006016	39.372406
AL	Baseline	0.94334137	36.558979	44.944679
AL	12mo	0.89758503	41.760101	47.945377
AL	24mo	0.89342213	37.605637	45.818401
CR	Baseline	0.97281301	47.843063	55.531082
CR	12mo	0.99732947	49.160652	56.066235
CR	24mo	0.91932476	50.420872	56.892723
CR	Baseline	0.85687357	37.109753	47.734421
CR	12mo	0.87345821	39.479446	49.18222
CR	Baseline	0.95980257	39.000851	52.103127
CR	12mo	0.9124465	33.806572	50.579521
CR	24mo	0.96088356	39.794926	53.533863
CR	Baseline	0.87755483	49.871017	55.837189
CR	12mo	0.91040671	52.464645	57.059662
CR	24mo	0.95458525	52.937168	58.02261
CR	Baseline	0.86173284	23.173086	37.402245
CR	12mo	0.9635269	31.983414	40.704258
CR	24mo	0.86603177	29.292095	40.891186
CR	Baseline	1.1814803	38.540726	44.216908
CR	12mo	1.1810622	38.917648	44.381992
CR	24mo	1.1649826	37.89975	44.712139
AL	Baseline	0.93869489	52.694454	56.752106
AL	12mo	0.95554119	53.08416	57.288872
AL	24mo	0.95079607	57.283199	59.793884
CR	Baseline	1.0008514	25.264946	39.251148
CR	12mo	1.0266775	28.91017	40.899952
CR	24mo	0.91837889	24.623653	39.410301
CR	Baseline	1.0453998	48.238144	55.991272
CR	12mo	0.99332249	50.669361	57.617554
CR	24mo	1.051632	50.177158	56.89658
AL	Baseline	0.98345518	25.061068	39.775425
AL	12mo	0.99782288	24.73554	39.909882
AL	24mo	0.99309033	28.495104	41.354897
AL	Baseline	0.89788336	34.475277	48.063179
AL	12mo	0.92070562	35.014206	48.627571
AL	24mo	0.92967695	31.961098	46.833595
AL	Baseline	0.90304267	34.469769	43.131618
AL	12mo	1.062394	40.297829	44.847336
AL	24mo	0.94394237	34.25663	42.532585
AL	Baseline	0.86620778	44.614494	50.441578
AL	12mo	0.92079103	45.650776	51.538292
AL	24mo	0.89424145	45.363564	51.63419
CR	Baseline	1.017454	52.756222	58.980297
CR	12mo	1.1028138	53.826252	60.780025
CR	24mo	1.1435469	55.074181	61.235962
CR	Baseline	1.0678192	48.105865	51.95013
CR	12mo	1.1086015	52.867054	53.900665
CR	24mo	1.0007286	47.932156	52.513203
AL	Baseline	0.96524495	50.561722	55.548393
AL	12mo	0.95781517	50.361271	55.942944
AL	24mo	0.94430685	53.362644	57.069592
AL	Baseline	0.99205059	40.121399	50.28738
AL	12mo	0.9812879	42.052368	51.998936
AL	24mo	0.95538467	40.293674	51.617565
AL	Baseline	1.0296133	27.028692	39.640606
AL	12mo	1.0661311	34.177258	42.513668
AL	24mo	1.0302653	28.328014	41.129303
CR	Baseline	0.79054534	42.253677	52.115894
CR	12mo	0.77401876	42.608036	52.323254
CR	24mo	0.79707944	43.997425	52.923695
AL	Baseline	0.91443074	37.366474	46.465286
AL	12mo	0.91110271	39.8363	47.526928
AL	24mo	0.96641785	40.174976	47.8661
CR	Baseline	0.90081763	45.574436	52.165222
CR	12mo	0.82152241	40.341793	50.487625
CR	24mo	0.90171963	45.379753	53.118099
CR	Baseline	0.9919678	42.208813	54.541332
CR	12mo	0.99190378	43.883808	56.055405
CR	24mo	0.95564693	46.659779	57.540482
AL	Baseline	1.1191577	51.408344	54.313206
AL	12mo	1.1180531	50.658676	55.024937
AL	24mo	1.1013625	53.509457	57.146957
AL	Baseline	1.1040051	50.435875	60.130844
AL	12mo	1.0971324	52.897892	61.572891
AL	24mo	1.1063267	53.877346	62.169437
AL	Baseline	0.97856438	24.905107	39.036777
AL	12mo	0.90091753	23.034546	38.852463
AL	24mo	0.85387182	23.495977	39.430439
CR	Baseline	1.0358191	60.46553	57.612862
CR	12mo	1.0184265	55.50568	55.668262
CR	24mo	1.0670018	57.91877	56.406487
AL	Baseline	0.92435503	31.855272	44.693378
AL	12mo	0.91052121	32.670067	45.575306
AL	24mo	0.97008872	33.947933	46.697468
CR	Baseline	0.95110601	28.528137	42.10408
CR	12mo	0.96935397	28.45837	42.693756
CR	24mo	0.88007236	29.077383	43.328472
AL	Baseline	0.88065028	34.900742	48.66679
AL	12mo
AL	24mo	0.82646847	36.281506	50.294403
CR	Baseline	0.89481807	27.840269	40.256336
CR	12mo	0.91291219	32.597851	42.314293
CR	24mo	0.88215059	29.765467	41.597542
CR	Baseline	0.89439136	29.962959	41.220016
CR	12mo	0.82100159	32.020397	42.377552
CR	24mo	0.85457683	33.498962	43.095692
AL	Baseline	0.98844057	53.747551	58.043034
AL	12mo	1.0225158	56.902184	60.043514
AL	24mo	0.99338901	53.069485	58.981472
AL	Baseline	0.82525623	48.162369	54.074184
AL	12mo	0.91432971	48.845173	54.354546
AL	24mo	0.86139697	47.639664	54.034458
AL	Baseline	0.93790644	38.226646	49.731449
AL	12mo	0.97109514	39.582661	51.276512
AL	24mo	0.97328281	41.544121	51.85564
CR	Baseline	0.9685815	31.339325	47.141193
CR	12mo	1.0118934	31.211468	47.506973
CR	24mo	0.96914083	32.352634	48.48737
AL	Baseline	1.0195392	47.597099	58.912563
AL	12mo	1.0404673	47.09708	59.175976
AL	24mo	1.0648831	50.365963	60.16214
AL	Baseline	0.80855095	25.989901	42.797859
AL	12mo	0.8413499	23.725819	42.308342
AL	Baseline	1.0629407	31.609879	44.038734
AL	12mo	1.0963622	32.077751	44.263725
AL	24mo	1.0202696	34.045845	45.512341
CR	Baseline	0.86942631	50.634598	53.90411
CR	12mo	0.82830536	49.550812	53.843712
CR	24mo	0.81793892	51.049862	54.850906
CR	Baseline	0.85207903	32.382645	40.057644
CR	12mo	0.83651572	34.248688	41.587444
CR	24mo	0.83846313	36.850155	42.5802
CR	Baseline	0.96921319	39.758759	48.224911
CR	12mo	0.95771319	40.854614	49.148846
CR	24mo	0.96502751	43.338303	50.483135
CR	Baseline	1.0393384	35.436085	44.644138
CR	12mo	0.9876079	34.743923	45.035095
CR	Baseline	0.97231722	45.714611	56.54398
CR	12mo
CR	24mo	0.97993857	45.272213	56.760368
AL	Baseline	1.0631806	45.316216	51.799175
AL	12mo	1.0444306	47.422764	52.945045
AL	24mo	1.0378337	50.198429	54.005581
AL	Baseline	0.96135443	40.039593	49.772629
AL	12mo	0.91729558	38.465069	49.657932
AL	24mo	0.92333877	40.727398	50.083542
CR	Baseline	0.78496385	32.933537	43.949501
CR	12mo	0.84897226	39.374966	47.139912
CR	24mo	0.82644534	35.421368	45.969372
CR	Baseline	0.99673235	51.262253	53.809597
CR	12mo	0.9923445	52.422977	54.656166
CR	24mo	1.0031499	52.11565	55.92424
AL	Baseline	0.96418464	40.987083	48.298199
AL	12mo	0.95853823	43.219433	49.517071
AL	24mo	1.0063343	46.128967	50.78133
AL	Baseline	0.89014429	52.48233	52.438747
AL	12mo
AL	24mo	0.92466092	54.111248	53.901783
CR	Baseline	0.9563899	44.23576	54.268707
CR	12mo	0.89864308	46.368031	55.425045
CR	24mo	0.92736775	43.251041	54.323662
AL	Baseline	0.81573218	34.564243	43.198933
AL	12mo	0.78899491	38.573704	45.938831
AL	24mo	0.81270373	39.036221	47.322739
AL	Baseline	0.80777645	39.431046	45.182056
AL	12mo	0.77967489	38.123333	44.84481
AL	24mo	0.8442775	43.183685	47.119793
CR	Baseline	0.8160308	35.784519	40.902718
CR	12mo	0.79983097	32.520012	39.885742
CR	24mo	0.7531113	33.417034	40.826241
CR	Baseline	1.094596	28.814117	40.931545
CR	12mo	1.0096457	22.786283	39.029839
CR	24mo	1.0771996	29.988981	42.307835
AL	Baseline	0.95668876	52.47509	56.648045
AL	12mo	1.0071369	52.039864	56.589542
AL	24mo	0.98192245	49.072624	55.799686
CR	Baseline	1.0306168	52.372532	58.502037
CR	12mo	1.034579	54.584476	60.518921
CR	24mo	0.95912319	54.399082	59.824165
CR	Baseline	0.90913695	47.916691	51.966648
CR	12mo	0.89311558	46.5228	51.759403
CR	Baseline	0.86525613	48.099907	56.524708
CR	12mo	0.85083765	51.612797	58.130596
CR	24mo	0.78117663	49.260262	57.414337
AL	Baseline	0.89313817	43.457321	57.551006
AL	12mo
AL	24mo	0.89622575	36.163425	53.903221
CR	Baseline	0.98295879	52.687218	55.808231
CR	12mo	1.035769	54.477551	57.274834
CR	24mo	1.0191104	55.062366	57.746143
CR	Baseline	0.82550222	40.936256	49.950634
CR	12mo	0.80938476	45.130264	52.019646
CR	24mo	0.77619302	42.360973	51.500458
AL	Baseline	0.88686574	43.25193	51.787518
AL	12mo	0.86349219	42.645241	52.269966
AL	24mo	0.90031058	42.795944	52.059978
CR	Baseline	0.97742426	37.559193	48.809364
CR	12mo	0.86581933	34.71209	48.711842
CR	24mo	0.91873688	37.383236	50.467907
CR	Baseline	1.0730298	53.643642	57.489037
CR	12mo	1.0129435	55.785706	59.040867
CR	24mo	1.0623431	57.339062	60.316422
AL	Baseline	0.83292884	48.742741	50.389725
AL	12mo	0.84870583	50.636017	51.386425
AL	24mo	0.82398015	49.950291	51.424557
CR	Baseline	0.98972833	44.783463	56.687721
CR	12mo	0.95720595	44.270157	56.454208
CR	24mo	1.0108982	48.555897	58.453403
CR	Baseline	0.86876649	31.357338	42.943348
CR	12mo	0.78924882	31.359383	42.99609
CR	24mo	0.87401885	33.112408	44.081867
CR	Baseline	0.97521561	42.740723	51.382858
CR	12mo	0.97303683	44.985214	51.613762
CR	24mo	0.97665489	44.509872	52.153946
AL	Baseline	0.94513482	46.042652	52.690697
AL	12mo	0.97478157	47.610126	53.278286
AL	24mo	0.96554291	48.022209	54.553699
CR	Baseline	1.0164045	46.074821	52.464054
CR	12mo	0.95302385	43.178642	52.030304
CR	24mo	0.89763427	46.220692	53.073734
CR	Baseline	0.89459205	30.229746	40.503189
CR	12mo	1.0093353	33.172894	43.041553
CR	24mo	0.93065912	35.320946	44.292088
AL	Baseline	0.97378492	17.895815	36.908592
AL	12mo	1.0554031	22.179054	39.523254
AL	24mo	1.0513904	23.649542	40.178963
CR	Baseline	0.9165774	45.922565	57.165001
CR	12mo	0.93164229	48.412968	58.12748
CR	24mo	0.88300037	50.613087	59.253235
CR	Baseline	1.1288128	50.728111	53.740543
CR	12mo	1.0282584	50.494671	53.988377
CR	24mo	1.1013989	52.574429	55.193031
CR	Baseline	0.98525918	48.752041	57.530884
CR	12mo	0.93866521	51.775215	58.812202
CR	24mo	0.90629172	47.765049	57.507877
AL	Baseline	0.74831653	20.158222	35.379326
AL	12mo	0.8373735	24.175262	37.276649
AL	24mo	0.89979082	26.051716	38.230598
CR	Baseline	0.89062726	30.483278	41.472713
CR	12mo	0.84782583	31.925753	42.724102
CR	24mo	0.84259379	31.072426	43.057972
CR	Baseline	0.99927503	34.285366	44.825748
CR	12mo	1.0185231	36.003296	45.764118
CR	24mo	0.91913152	35.413486	45.801174
AL	Baseline	1.1816092	52.746002	57.102432
AL	12mo	1.0793645	50.380196	56.796223
AL	24mo	1.0648699	48.128071	56.264793
CR	Baseline	1.0361929	61.724705	60.143185
CR	12mo
CR	24mo	0.94285488	61.08638	60.634613
CR	Baseline	0.84333032	21.595736	35.934971
CR	12mo	0.71344078	23.60013	36.798836
CR	24mo	0.77774042	26.2407	38.537201
AL	Baseline	0.78255296	26.049067	41.864574
AL	12mo	0.74056417	28.030579	42.971821
AL	24mo	0.84776092	29.292677	43.885872
CR	Baseline	0.921009	46.98114	55.247768
CR	12mo	0.78285623	44.793655	54.659306
CR	24mo	0.82230687	45.997231	55.875961
CR	Baseline	0.91109633	40.307758	47.873196
CR	12mo	0.91412985	39.455643	47.987541
CR	24mo	0.92719322	43.353958	49.645142
AL	Baseline	1.0480717	46.940876	48.417107
AL	12mo	0.98223609	47.882664	48.985489
AL	24mo	1.0200959	49.988945	50.728024
AL	Baseline	0.94161868	39.342892	51.014885
AL	12mo	0.95608199	40.642414	51.654488
AL	24mo	0.97216761	39.264854	51.131271
CR	Baseline	1.0315483	45.354267	53.455753
CR	12mo	0.9832291	47.318825	54.459801
CR	24mo	1.0449166	48.469414	55.353634
CR	Baseline	0.90828758	51.749256	60.53437
CR	12mo	0.81989199	49.62574	59.525764
CR	24mo
CR	Baseline	1.0314523	29.247366	42.040882
CR	12mo	1.0587862	31.924437	43.146896
CR	Baseline	1.0726942	50.260323	58.312828
CR	12mo	1.0115967	48.847748	57.838646
CR	24mo	1.0402495	51.550102	58.98724
CR	Baseline	0.94100243	50.323349	56.796993
CR	12mo	0.9109621	53.62442	58.328709
CR	24mo	0.88990438	52.351677	58.231728
CR	Baseline	0.93522054	40.580814	54.51548
CR	12mo	0.87335896	40.286617	53.787991
CR	24mo	0.97908562	43.472946	56.15136
AL	Baseline	0.85998684	47.553123	53.944321
AL	12mo	0.86794513	48.023819	54.699181
AL	24mo	0.85688609	51.123116	55.65382
CR	Baseline	1.0293771	53.99165	58.017326
CR	12mo	0.94658953	49.69968	56.387486
CR	24mo	0.95467126	51.927647	57.410034
CR	Baseline	0.87467402	27.790081	41.780056
CR	12mo	0.94421369	34.820835	46.080902
CR	24mo	0.8967995	32.262779	45.513657
CR	Baseline	1.0018417	32.557285	44.249279
CR	12mo	0.87816596	31.744081	44.55846
CR	24mo	0.91326231	34.345085	45.558327
CR	Baseline	0.97794759	45.240044	53.899208
CR	12mo	0.964894	44.541725	53.696182
CR	24mo	0.94262052	48.435703	55.246925
CR	Baseline	0.93216377	39.286488	47.606789
CR	12mo	0.84922373	38.703163	47.900589
CR	Baseline	1.0181251	31.066534	46.497234
CR	12mo	1.0203989	35.695435	48.280243
CR	Baseline	1.0344417	51.092522	59.203533
CR	12mo	1.0093148	53.763393	60.690044
CR	24mo	1.061615	53.994537	61.675373
AL	Baseline	1.0046504	38.751995	49.910221
AL	12mo	0.98927188	38.941933	49.943695
AL	24mo	0.93405259	38.047825	49.951946
CR	Baseline	0.84538198	43.968143	50.883053
CR	12mo	0.88092291	46.37841	51.892696
CR	24mo	0.91397268	47.102303	52.335236
CR	Baseline	0.98920637	31.172314	47.458511
CR	12mo	1.0006256	34.656204	49.568401
CR	24mo	1.0536836	38.466053	51.116768
AL	Baseline	1.0176898	40.605309	52.863178
AL	12mo	1.0259032	43.006874	54.707077
AL	24mo	1.0585796	43.505608	54.916904
CR	Baseline	0.99070859	46.835297	54.767387
CR	12mo	0.94684684	48.011745	55.699997
CR	24mo	0.95376056	51.071213	57.055359
AL	Baseline	0.98474902	28.911577	43.39183
AL	12mo	0.9580583	29.14139	43.173382
AL	24mo	0.93657863	25.693714	42.331795
CR	Baseline	1.1213053	52.759918	54.092712
CR	12mo	1.0388627	50.607845	53.422642
CR	24mo	1.0500004	56.487221	56.002148
AL	Baseline	1.0495619	58.668911	59.682442
AL	12mo	1.0793211	54.914433	58.394363
AL	24mo	1.1247133	55.395882	59.593067
AL	Baseline	0.92295623	33.577686	45.393215
AL	12mo	0.97065914	38.65876	47.142231
AL	24mo	0.92587954	40.951481	48.120121
AL	Baseline	0.84104961	40.601158	50.843269
AL	12mo	0.91163677	44.866833	52.77401
AL	24mo	0.9176442	44.906662	53.286049
AL	Baseline	0.90235525	38.24802	47.334976
AL	12mo	0.99350524	41.529324	48.934765
AL	24mo	0.98419732	43.807598	49.989368
CR	Baseline	0.78986245	41.488014	51.446209
CR	12mo	0.80910915	43.200901	52.621578
CR	24mo	0.86424875	41.760296	51.936161
AL	Baseline	0.97499007	43.899773	53.226669
AL	12mo	0.97134835	40.27718	52.193493
AL	24mo	1.0318762	48.554016	56.024673
CR	Baseline	0.90819204	50.158695	53.321793
CR	12mo	0.89684343	51.066582	54.111374
CR	24mo	0.85650951	52.511745	55.029808
CR	Baseline	0.95983714	39.90593	50.75613
CR	12mo	1.0230592	41.683559	50.945866
CR	24mo	1.0380363	44.179314	52.305603
AL	Baseline	0.89691299	43.43639	53.860199
AL	12mo	0.93562061	45.347382	54.991718
AL	24mo	0.90686613	46.081532	55.145695
AL	Baseline	0.87817562	44.149445	55.112045
AL	12mo	0.96561927	47.688606	57.96051
AL	24mo	0.92427981	48.388206	57.532001
CR	Baseline	0.86577845	61.266582	60.968517
CR	12mo	0.84298491	67.332092	63.48859
CR	24mo	0.81512743	60.836472	60.954548
CR	Baseline	0.88604742	46.310471	55.737457
CR	12mo	0.94411284	47.470646	56.79752
CR	24mo	0.90888727	50.372787	58.48909
CR	Baseline	0.80395329	35.932381	47.894123
CR	12mo	0.81425172	34.479362	47.469788
CR	24mo	0.82298815	34.608257	47.685165
AL	Baseline	0.86939621	48.338886	55.806149
AL	12mo	0.83550054	46.709923	56.041462
AL	24mo	0.91348195	50.103233	57.39032
CR	Baseline	0.962964	42.626678	46.30806
CR	12mo	0.87368423	40.302197	45.038498
CR	24mo	0.88912219	43.235989	47.573795
CR	Baseline	0.88203365	42.538265	53.590786
CR	12mo	1.0129056	45.452492	55.415981
CR	24mo	0.90727329	41.89621	53.899864
AL	Baseline	0.88213521	56.306858	56.689156
AL	12mo	0.89267683	51.769741	55.396141
AL	24mo	0.87379599	54.463036	57.181313
CR	Baseline	1.0673406	52.726761	54.628784
CR	12mo	0.93795264	52.462585	55.14996
CR	24mo	0.94864899	53.194927	55.727295
CR	Baseline	0.77255374	33.440083	42.168392
CR	12mo	0.8890087	38.790432	44.691006
CR	24mo	0.76838845	35.85384	43.361012
CR	Baseline	0.81539166	28.614862	42.159927
CR	12mo	0.75794739	30.061285	42.450733
CR	24mo	0.83720005	33.450535	45.040462
CR	Baseline	0.83348882	30.815771	44.055664
CR	12mo	0.90465808	30.945641	44.256016
CR	24mo	0.83071172	32.116112	45.193153
CR	Baseline	0.78857613	33.055641	44.831631
CR	12mo	0.83161074	31.812641	44.203846
CR	24mo	0.85701483	35.478592	45.876438
CR	Baseline	0.91293794	42.883873	50.387299
CR	12mo	0.89305872	47.077602	52.635246
CR	24mo	0.97091645	47.766266	53.962532
CR	Baseline	0.93001401	37.723469	50.894871
CR	12mo
CR	24mo	0.9575972	41.752708	53.473503
CR	Baseline	0.99411803	31.592808	42.489735
CR	12mo	0.84009236	26.81015	40.688084
CR	24mo	0.92167634	32.104759	43.020218
CR	Baseline	0.97581792	41.176804	54.606583
CR	12mo	0.96246117	43.299477	55.540356
CR	24mo	1.0168414	45.861931	57.593937
AL	Baseline	1.0089906	43.641747	54.725323
AL	12mo	0.94347084	47.147522	57.485825
AL	24mo	0.95099306	41.618206	54.329601
CR	Baseline	0.85961753	42.194489	57.136391
CR	12mo	0.88866931	47.256557	60.151516
CR	24mo	0.90406805	46.809811	59.931816
CR	Baseline	0.89280909	41.46772	57.278561
CR	12mo	0.89576131	40.957848	57.40221
CR	24mo	0.93168783	44.480255	59.297306
CR	Baseline	1.0562205	50.194397	54.691422
CR	12mo	0.99225956	51.468216	56.469147
CR	24mo	0.96115083	49.156761	55.885277
CR	Baseline	1.0117188	39.504089	50.616505
CR	12mo	0.95963144	40.982601	51.757797
AL	Baseline	0.87842047	37.115891	44.431332
AL	12mo	0.96502298	37.309406	44.866486
AL	24mo	0.9106409	35.165283	44.742371
CR	Baseline	0.88796675	33.413418	49.631199
CR	12mo	0.8911624	36.334236	50.764179
CR	24mo	0.84898388	36.734779	51.641861
CR	Baseline	0.93749452	45.338238	48.496632
CR	12mo	0.9945876	46.483517	49.856438
CR	24mo	1.0281179	47.84951	51.089622
CR	Baseline	0.8719213	31.722155	40.192959
CR	12mo	0.85433	31.381519	40.656181
CR	24mo	0.97328401	37.669846	42.99559
AL	Baseline	0.82709795	43.213013	52.460289
AL	12mo	0.8689903	42.122643	52.765438
AL	24mo	0.87951225	45.612564	54.588608
CR	Baseline	0.92244285	43.879471	52.247761
CR	12mo	0.919182	45.204899	53.142719
CR	24mo	0.99739385	46.98016	54.065025
CR	Baseline	0.97026265	54.391323	59.950165
CR	12mo	0.9190073	48.53194	57.839226
CR	24mo	0.93144357	49.450951	59.565796
CR	Baseline	0.84763062	31.078241	44.209282
CR	12mo	0.86652541	23.275059	41.290958
AL	Baseline	0.71248192	29.408709	43.484444
AL	12mo	0.79002887	30.418156	43.695145
AL	24mo	0.80087751	34.864529	46.198853
CR	Baseline	0.88952279	30.730286	44.008728
CR	12mo	0.88432032	30.508308	44.501926
CR	24mo	0.85402071	34.068916	45.98531
AL	Baseline	0.98738426	34.719315	43.515694
AL	12mo	0.91665924	33.469597	43.740398
AL	24mo	0.91355115	38.678391	45.651737
