# Supplementary material for: Effect of long-term caloric restriction on DNA methylation measures of biological aging in healthy adults from the CALERIE trial
Source: Nat Aging. 2023 Feb 9;3(3):248–57. doi: 10.1038/s43587-022-00357-y (PMC10148951; doi:10.1038/s43587-022-00357-y)
Supplement: Source Data Fig. 2 — Effects estimates of CR treatment from mixed models of change in epigenetic age used in Fig. 2, right column. [file 43587_2022_357_MOESM6_ESM.csv]

clock	fu	CR	b	lb	ub
pcphenoage	0	0	0	0	0
pcphenoage	0	1	0	0	0
pcphenoage	1	0	0.94824135	0.35177001	1.5447127
pcphenoage	1	1	0.84334773	0.37011707	1.3165784
pcphenoage	2	0	1.7054187	1.0398632	2.3709743
pcphenoage	2	1	2.0038242	1.6332059	2.3744426
pcgrimage	0	0	0	0	0
pcgrimage	0	1	0	0	0
pcgrimage	1	0	0.79653656	0.53304958	1.0600235
pcgrimage	1	1	0.68099111	0.47485486	0.88712734
pcgrimage	2	0	1.3670641	1.0739675	1.6601609
pcgrimage	2	1	1.5232004	1.3562908	1.6901098
pace	0	0	0	0	0
pace	0	1	0	0	0
pace	1	0	0.010723983	4.3097E-05	0.02140487
pace	1	1	-0.015109588	-0.02427939	-0.005939788
pace	2	0	0.010470512	0.000229888	0.020711135
pace	2	1	-0.011255711	-0.020363282	-0.00214814
